# Supplementary material for: 21-(4-Methyl­phenyl­sulfon­yl)-4,7,13,16-tetra­oxa-1,10,21-triaza­bicyclo­[8.8.5]tricosane-19,23-dione: an N-tosyl­ated macrobicyclic dilactam
Source: Acta Crystallogr Sect E Struct Rep Online. 2011 May 28;67(Pt 6):o1533. doi: 10.1107/S1600536811018873 (PMC3120313; doi:10.1107/S1600536811018873)
Supplement: Supplementary file 1 [file e-67-o1533-sup1.cif]

##############################################################################
#                                                                            #
# This CIF contains the data in a paper accepted for publication in          #
# Acta Crystallographica Section E. It conforms to the requirements of       #
# Notes for Authors for Acta Crystallographica Section E, and has been       #
# peer reviewed under the auspices of the IUCr Commission on Journals.       #
#                                                                            #
# Full details of the Crystallographic Information File format               #
# are given in the paper "The Crystallographic Information File (CIF):       #
# a New Standard Archive File for Crystallography" by S. R. Hall, F. H.      #
# Allen and I. D. Brown [Acta Cryst. (1991), A47, 655-685].                  #
#                                                                            #
# The current version of the core CIF dictionary is obtainable from          #
# ftp://ftp.iucr.org/pub/cif_core.dic.                                       #
#                                                                            #
# Software is freely available for graphical display of the structure(s)     #
# in this CIF. For information consult the CIF software page                 #
# http://www.iucr.org/resources/cif/software.                                #
#                                                                            #
# This file may be used for bona fide research purposes within the           #
# scientific community so long as proper attribution is given to the journal # 
# article from which it was obtained.                                        #
#                                                                            #
##############################################################################
data_I
_audit_creation_method     SHELXL-97
_chemical_name_systematic
;
21-(4-Methylphenylsulfonyl)-4,7,13,16-tetraoxa-1,10,21-
triazabicyclo[8.8.5]tricosane-19,23-dione
;
_chemical_name_common     ?
_chemical_formula_moiety     'C23 H35 N3 O8 S'
_chemical_formula_sum     'C23 H35 N3 O8 S'
_chemical_formula_iupac     'C23 H35 N3 O8 S'
_chemical_formula_weight     513.60
_chemical_melting_point     ?
_symmetry_cell_setting     monoclinic
_symmetry_space_group_name_H-M     'P 21/c'
_symmetry_space_group_name_Hall     '-P 2ybc'
loop_
    _symmetry_equiv_pos_as_xyz
    'x, y, z'
    '-x, y+1/2, -z+1/2'
    '-x, -y, -z'
    'x, -y-1/2, z-1/2'
_cell_length_a     12.807(2)
_cell_length_b     20.096(3)
_cell_length_c     10.3305(17)
_cell_angle_alpha     90.00
_cell_angle_beta     112.949(3)
_cell_angle_gamma     90.00
_cell_volume     2448.3(7)
_cell_formula_units_Z     4
_cell_measurement_reflns_used     7056
_cell_measurement_theta_min     2.39
_cell_measurement_theta_max     26.83
_cell_measurement_temperature     100(2)
_exptl_crystal_description     plate
_exptl_crystal_colour     colorless
_exptl_crystal_size_max     0.45
_exptl_crystal_size_mid     0.34
_exptl_crystal_size_min     0.02
_exptl_crystal_density_diffrn     1.393
_exptl_crystal_density_meas     ?
_exptl_crystal_density_method     'not measured'
_exptl_crystal_F_000     1096
_exptl_absorpt_coefficient_mu     0.186
_exptl_absorpt_correction_type     multi-scan
_exptl_absorpt_process_details     '(SADABS; Sheldrick, 2001)'
_exptl_absorpt_correction_T_min     0.921
_exptl_absorpt_correction_T_max     0.996
_exptl_special_details
;
;
_diffrn_ambient_temperature     100(2)
_diffrn_radiation_type     MoK\a
_diffrn_radiation_wavelength     0.71073
_diffrn_radiation_source     'fine-focus sealed tube'
_diffrn_radiation_monochromator     graphite
_diffrn_measurement_device_type     'Bruker APEX CCD'
_diffrn_measurement_method     \w
_diffrn_detector_area_resol_mean     ?
_diffrn_reflns_number     22174
_diffrn_reflns_av_R_equivalents     0.0784
_diffrn_reflns_av_sigmaI/netI     0.0660
_diffrn_reflns_theta_min     2.00
_diffrn_reflns_theta_max     26.98
_diffrn_reflns_theta_full     25.00
_diffrn_measured_fraction_theta_max     0.998
_diffrn_measured_fraction_theta_full     1.000
_diffrn_reflns_limit_h_min     -16
_diffrn_reflns_limit_h_max     16
_diffrn_reflns_limit_k_min     -25
_diffrn_reflns_limit_k_max     25
_diffrn_reflns_limit_l_min     -13
_diffrn_reflns_limit_l_max     13
_diffrn_standards_number     0
_diffrn_standards_interval_count     .
_diffrn_standards_interval_time     .
_diffrn_standards_decay_%     ?
_refine_special_details
;
;
_reflns_number_total     5330
_reflns_number_gt     3651
_reflns_threshold_expression     I>2\s(I)
_refine_ls_structure_factor_coef     Fsqd
_refine_ls_matrix_type     full
_refine_ls_R_factor_all     0.0854
_refine_ls_R_factor_gt     0.0555
_refine_ls_wR_factor_gt     0.1369
_refine_ls_wR_factor_ref     0.1515
_refine_ls_goodness_of_fit_ref     1.000
_refine_ls_restrained_S_all     1.000
_refine_ls_number_reflns     5330
_refine_ls_number_parameters     316
_refine_ls_number_restraints     0
_refine_ls_hydrogen_treatment     constr
_refine_ls_weighting_scheme     calc
_refine_ls_weighting_details
                'calc w=1/[\s^2^(Fo^2^)+(0.0900P)^2^+] where P=(Fo^2^+2Fc^2^)/3'
_atom_sites_solution_hydrogens     geom
_atom_sites_solution_primary     direct
_atom_sites_solution_secondary     difmap
_refine_ls_shift/su_max     0.001
_refine_ls_shift/su_mean     0.000
_refine_diff_density_max     0.871
_refine_diff_density_min     -0.738
_refine_ls_extinction_method     none
_refine_ls_extinction_coef     ?
loop_
    _atom_type_symbol
    _atom_type_description
    _atom_type_scat_dispersion_real
    _atom_type_scat_dispersion_imag
    _atom_type_scat_source
    'C' 'C' 0.0033 0.0016
                         'International Tables Vol C Tables 4.2.6.8 and 6.1.1.4'
    'H' 'H' 0.0000 0.0000
                         'International Tables Vol C Tables 4.2.6.8 and 6.1.1.4'
    'N' 'N' 0.0061 0.0033
                         'International Tables Vol C Tables 4.2.6.8 and 6.1.1.4'
    'O' 'O' 0.0106 0.0060
                         'International Tables Vol C Tables 4.2.6.8 and 6.1.1.4'
    'S' 'S' 0.1246 0.1234
                         'International Tables Vol C Tables 4.2.6.8 and 6.1.1.4'
_computing_data_collection     'SMART (Bruker, 2007)'
_computing_cell_refinement     'SAINT (Bruker, 2007)'
_computing_data_reduction     'SAINT (Bruker, 2007)'
_computing_structure_solution     'SHELXTL (Sheldrick, 2008)'
_computing_structure_refinement     'SHELXTL (Sheldrick, 2008)'
_computing_molecular_graphics     'SHELXTL (Sheldrick, 2008)'
_computing_publication_material     'SHELXTL (Sheldrick, 2008)'
loop_
    _atom_site_type_symbol
    _atom_site_label
    _atom_site_fract_x
    _atom_site_fract_y
    _atom_site_fract_z
    _atom_site_U_iso_or_equiv
    _atom_site_adp_type
    _atom_site_calc_flag
    _atom_site_refinement_flags
    _atom_site_occupancy
    _atom_site_symmetry_multiplicity
    _atom_site_disorder_assembly
    _atom_site_disorder_group
    S S1 1.09333(5) 0.25045(3) 0.83451(6) 0.01752(16) Uani d . 1 1 . .
    O O31 1.09605(15) 0.22025(8) 0.71044(17) 0.0212(4) Uani d . 1 1 . .
    O O32 1.08925(14) 0.20910(8) 0.94505(17) 0.0213(4) Uani d . 1 1 . .
    O O33 0.79170(15) 0.24397(8) 0.79188(18) 0.0237(4) Uani d . 1 1 . .
    O O34 1.03764(15) 0.42449(8) 0.72294(18) 0.0233(4) Uani d . 1 1 . .
    N N1 0.77810(17) 0.31622(9) 0.9521(2) 0.0190(4) Uani d . 1 1 . .
    C C2 0.6686(2) 0.28984(12) 0.9424(3) 0.0235(6) Uani d . 1 1 . .
    H H2A 0.6390 0.3198 0.9962 0.028 Uiso calc R 1 1 . .
    H H2B 0.6823 0.2460 0.9897 0.028 Uiso calc R 1 1 . .
    C C3 0.5777(2) 0.28131(12) 0.7980(3) 0.0232(6) Uani d . 1 1 . .
    H H3A 0.5988 0.2448 0.7484 0.028 Uiso calc R 1 1 . .
    H H3B 0.5054 0.2691 0.8057 0.028 Uiso calc R 1 1 . .
    O O4 0.56315(14) 0.34114(8) 0.72001(18) 0.0247(4) Uani d . 1 1 . .
    C C5 0.4764(2) 0.33533(14) 0.5853(3) 0.0296(6) Uani d . 1 1 . .
    H H5A 0.4018 0.3350 0.5931 0.036 Uiso calc R 1 1 . .
    H H5B 0.4850 0.2928 0.5419 0.036 Uiso calc R 1 1 . .
    C C6 0.4817(2) 0.39256(15) 0.4942(3) 0.0322(7) Uani d . 1 1 . .
    H H6A 0.4072 0.3971 0.4149 0.039 Uiso calc R 1 1 . .
    H H6B 0.4961 0.4341 0.5499 0.039 Uiso calc R 1 1 . .
    O O7 0.56706(15) 0.38508(10) 0.43936(19) 0.0326(5) Uani d . 1 1 . .
    C C8 0.6766(2) 0.40118(12) 0.5372(3) 0.0240(6) Uani d . 1 1 . .
    H H8A 0.7052 0.3655 0.6084 0.029 Uiso calc R 1 1 . .
    H H8B 0.6745 0.4433 0.5859 0.029 Uiso calc R 1 1 . .
    C C9 0.7540(2) 0.40869(12) 0.4576(3) 0.0215(5) Uani d . 1 1 . .
    H H9A 0.7651 0.3647 0.4217 0.026 Uiso calc R 1 1 . .
    H H9B 0.7177 0.4384 0.3759 0.026 Uiso calc R 1 1 . .
    N N10 0.86434(17) 0.43611(9) 0.5476(2) 0.0200(4) Uani d . 1 1 . .
    C C11 0.8809(2) 0.50799(11) 0.5374(3) 0.0230(6) Uani d . 1 1 . .
    H H11A 0.8792 0.5180 0.4428 0.028 Uiso calc R 1 1 . .
    H H11B 0.9570 0.5203 0.6070 0.028 Uiso calc R 1 1 . .
    C C12 0.7929(2) 0.55061(12) 0.5623(3) 0.0244(6) Uani d . 1 1 . .
    H H12A 0.8161 0.5978 0.5666 0.029 Uiso calc R 1 1 . .
    H H12B 0.7198 0.5457 0.4808 0.029 Uiso calc R 1 1 . .
    O O13 0.77576(15) 0.53522(8) 0.68612(17) 0.0226(4) Uani d . 1 1 . .
    C C14 0.8673(2) 0.55091(12) 0.8130(3) 0.0239(6) Uani d . 1 1 . .
    H H14A 0.8822 0.5994 0.8183 0.029 Uiso calc R 1 1 . .
    H H14B 0.9367 0.5275 0.8177 0.029 Uiso calc R 1 1 . .
    C C15 0.8367(2) 0.52969(11) 0.9315(3) 0.0236(6) Uani d . 1 1 . .
    H H15A 0.8870 0.5517 1.0194 0.028 Uiso calc R 1 1 . .
    H H15B 0.7574 0.5426 0.9125 0.028 Uiso calc R 1 1 . .
    O O16 0.84885(15) 0.45891(8) 0.94636(17) 0.0215(4) Uani d . 1 1 . .
    C C17 0.8009(2) 0.43394(11) 1.0383(3) 0.0229(5) Uani d . 1 1 . .
    H H17A 0.7174 0.4381 0.9943 0.027 Uiso calc R 1 1 . .
    H H17B 0.8286 0.4601 1.1265 0.027 Uiso calc R 1 1 . .
    C C18 0.8337(2) 0.36153(11) 1.0704(3) 0.0207(5) Uani d . 1 1 . .
    H H18A 0.9168 0.3574 1.1002 0.025 Uiso calc R 1 1 . .
    H H18B 0.8146 0.3474 1.1504 0.025 Uiso calc R 1 1 . .
    C C19 0.8310(2) 0.29040(11) 0.8733(2) 0.0192(5) Uani d . 1 1 . .
    C C20 0.9430(2) 0.32263(11) 0.8889(2) 0.0180(5) Uani d . 1 1 . .
    H H20A 0.9327 0.3714 0.8783 0.022 Uiso calc R 1 1 . .
    H H20B 1.0005 0.3135 0.9842 0.022 Uiso calc R 1 1 . .
    N N21 0.98335(17) 0.29775(9) 0.7851(2) 0.0180(4) Uani d . 1 1 . .
    C C22 0.9321(2) 0.32465(11) 0.6440(2) 0.0195(5) Uani d . 1 1 . .
    H H22A 0.8500 0.3144 0.6043 0.023 Uiso calc R 1 1 . .
    H H22B 0.9664 0.3031 0.5838 0.023 Uiso calc R 1 1 . .
    C C23 0.9485(2) 0.40027(12) 0.6426(2) 0.0197(5) Uani d . 1 1 . .
    C C24 1.2164(2) 0.29981(11) 0.9071(3) 0.0189(5) Uani d . 1 1 . .
    C C25 1.2716(2) 0.30417(12) 1.0509(3) 0.0219(5) Uani d . 1 1 . .
    H H25 1.2430 0.2814 1.1107 0.026 Uiso calc R 1 1 . .
    C C26 1.3687(2) 0.34197(12) 1.1071(3) 0.0251(6) Uani d . 1 1 . .
    H H26 1.4071 0.3450 1.2063 0.030 Uiso calc R 1 1 . .
    C C27 1.4114(2) 0.37568(12) 1.0212(3) 0.0254(6) Uani d . 1 1 . .
    C C28 1.3541(2) 0.37067(12) 0.8774(3) 0.0278(6) Uani d . 1 1 . .
    H H28 1.3826 0.3936 0.8176 0.033 Uiso calc R 1 1 . .
    C C29 1.2567(2) 0.33334(12) 0.8185(3) 0.0238(6) Uani d . 1 1 . .
    H H29 1.2180 0.3306 0.7193 0.029 Uiso calc R 1 1 . .
    C C30 1.5165(2) 0.41723(14) 1.0863(3) 0.0348(7) Uani d . 1 1 . .
    H H30A 1.5386 0.4349 1.0123 0.052 Uiso d R 1 1 . .
    H H30B 1.5780 0.3897 1.1507 0.052 Uiso d R 1 1 . .
    H H30C 1.5014 0.4542 1.1385 0.052 Uiso d R 1 1 . .
loop_
    _atom_site_aniso_label
    _atom_site_aniso_U_11
    _atom_site_aniso_U_22
    _atom_site_aniso_U_33
    _atom_site_aniso_U_12
    _atom_site_aniso_U_13
    _atom_site_aniso_U_23
    S1 0.0290(3) 0.0091(3) 0.0181(3) 0.0008(2) 0.0132(3) -0.0004(2)
    O31 0.0373(10) 0.0126(8) 0.0184(9) 0.0015(7) 0.0160(8) -0.0042(7)
    O32 0.0362(10) 0.0119(8) 0.0200(9) 0.0016(7) 0.0155(8) 0.0034(7)
    O33 0.0359(10) 0.0133(8) 0.0255(10) -0.0022(7) 0.0158(8) -0.0042(7)
    O34 0.0326(10) 0.0158(9) 0.0217(9) -0.0019(7) 0.0108(8) -0.0001(7)
    N1 0.0296(11) 0.0125(9) 0.0193(11) -0.0011(8) 0.0143(9) -0.0009(8)
    C2 0.0327(14) 0.0172(12) 0.0270(14) 0.0007(10) 0.0186(12) 0.0030(10)
    C3 0.0315(14) 0.0138(12) 0.0304(14) -0.0014(10) 0.0188(12) -0.0003(10)
    O4 0.0329(10) 0.0184(9) 0.0236(9) -0.0005(7) 0.0119(8) 0.0039(7)
    C5 0.0305(14) 0.0334(15) 0.0270(15) -0.0026(12) 0.0134(12) -0.0004(12)
    C6 0.0277(14) 0.0426(17) 0.0285(15) 0.0059(12) 0.0134(12) 0.0094(13)
    O7 0.0289(10) 0.0479(13) 0.0237(10) -0.0007(9) 0.0131(8) 0.0017(9)
    C8 0.0320(14) 0.0182(12) 0.0228(14) 0.0010(10) 0.0119(11) 0.0004(10)
    C9 0.0287(13) 0.0159(12) 0.0204(13) 0.0017(10) 0.0099(11) 0.0023(10)
    N10 0.0296(11) 0.0105(9) 0.0223(11) 0.0007(8) 0.0127(9) 0.0024(8)
    C11 0.0365(15) 0.0117(11) 0.0246(14) 0.0013(10) 0.0161(12) 0.0053(10)
    C12 0.0400(15) 0.0124(11) 0.0245(14) 0.0022(10) 0.0168(12) 0.0045(10)
    O13 0.0340(10) 0.0158(8) 0.0212(9) 0.0001(7) 0.0142(8) 0.0000(7)
    C14 0.0351(15) 0.0114(11) 0.0267(14) -0.0007(10) 0.0137(12) 0.0016(10)
    C15 0.0405(15) 0.0077(11) 0.0252(14) -0.0001(10) 0.0156(12) -0.0003(9)
    O16 0.0379(10) 0.0083(8) 0.0264(10) 0.0010(7) 0.0213(8) 0.0004(7)
    C17 0.0378(15) 0.0130(11) 0.0265(14) -0.0007(10) 0.0221(12) -0.0006(10)
    C18 0.0321(14) 0.0152(11) 0.0199(13) 0.0001(10) 0.0157(11) -0.0003(9)
    C19 0.0310(14) 0.0102(11) 0.0188(13) 0.0041(9) 0.0121(11) 0.0042(9)
    C20 0.0285(13) 0.0114(11) 0.0177(12) 0.0027(9) 0.0129(10) 0.0004(9)
    N21 0.0296(11) 0.0134(9) 0.0152(10) 0.0022(8) 0.0132(9) 0.0014(8)
    C22 0.0311(13) 0.0125(11) 0.0167(12) 0.0011(9) 0.0112(11) -0.0005(9)
    C23 0.0340(14) 0.0143(11) 0.0165(12) 0.0031(10) 0.0162(11) 0.0017(9)
    C24 0.0268(13) 0.0113(11) 0.0214(13) 0.0034(9) 0.0123(11) 0.0001(9)
    C25 0.0301(14) 0.0159(12) 0.0225(13) 0.0032(10) 0.0134(11) 0.0007(10)
    C26 0.0335(14) 0.0186(12) 0.0242(14) 0.0028(11) 0.0124(12) 0.0008(10)
    C27 0.0294(14) 0.0155(12) 0.0326(15) 0.0022(10) 0.0136(12) -0.0038(11)
    C28 0.0378(15) 0.0202(13) 0.0333(16) -0.0015(11) 0.0225(13) 0.0001(11)
    C29 0.0339(14) 0.0193(12) 0.0224(13) 0.0002(10) 0.0155(12) -0.0005(10)
    C30 0.0361(16) 0.0299(15) 0.0413(18) -0.0059(12) 0.0181(14) -0.0068(13)
_geom_special_details
;
;
loop_
    _geom_bond_atom_site_label_1
    _geom_bond_atom_site_label_2
    _geom_bond_site_symmetry_2
    _geom_bond_distance
    _geom_bond_publ_flag
    S1 O32 . 1.4295(16) ?
    S1 O31 . 1.4308(16) ?
    S1 N21 . 1.608(2) ?
    S1 C24 . 1.763(2) ?
    O33 C19 . 1.226(3) ?
    O34 C23 . 1.220(3) ?
    N1 C19 . 1.349(3) ?
    N1 C2 . 1.465(3) ?
    N1 C18 . 1.467(3) ?
    C2 C3 . 1.502(4) ?
    C2 H2A . 0.9900 ?
    C2 H2B . 0.9900 ?
    C3 O4 . 1.418(3) ?
    C3 H3A . 0.9900 ?
    C3 H3B . 0.9900 ?
    O4 C5 . 1.406(3) ?
    C5 C6 . 1.505(4) ?
    C5 H5A . 0.9900 ?
    C5 H5B . 0.9900 ?
    C6 O7 . 1.421(3) ?
    C6 H6A . 0.9900 ?
    C6 H6B . 0.9900 ?
    O7 C8 . 1.410(3) ?
    C8 C9 . 1.523(3) ?
    C8 H8A . 0.9900 ?
    C8 H8B . 0.9900 ?
    C9 N10 . 1.463(3) ?
    C9 H9A . 0.9900 ?
    C9 H9B . 0.9900 ?
    N10 C23 . 1.349(3) ?
    N10 C11 . 1.470(3) ?
    C11 C12 . 1.516(3) ?
    C11 H11A . 0.9900 ?
    C11 H11B . 0.9900 ?
    C12 O13 . 1.414(3) ?
    C12 H12A . 0.9900 ?
    C12 H12B . 0.9900 ?
    O13 C14 . 1.412(3) ?
    C14 C15 . 1.486(3) ?
    C14 H14A . 0.9900 ?
    C14 H14B . 0.9900 ?
    C15 O16 . 1.433(3) ?
    C15 H15A . 0.9900 ?
    C15 H15B . 0.9900 ?
    O16 C17 . 1.408(3) ?
    C17 C18 . 1.515(3) ?
    C17 H17A . 0.9900 ?
    C17 H17B . 0.9900 ?
    C18 H18A . 0.9900 ?
    C18 H18B . 0.9900 ?
    C19 C20 . 1.523(3) ?
    C20 N21 . 1.449(3) ?
    C20 H20A . 0.9900 ?
    C20 H20B . 0.9900 ?
    N21 C22 . 1.450(3) ?
    C22 C23 . 1.535(3) ?
    C22 H22A . 0.9900 ?
    C22 H22B . 0.9900 ?
    C24 C25 . 1.377(3) ?
    C24 C29 . 1.388(3) ?
    C25 C26 . 1.378(4) ?
    C25 H25 . 0.9500 ?
    C26 C27 . 1.386(4) ?
    C26 H26 . 0.9500 ?
    C27 C28 . 1.380(4) ?
    C27 C30 . 1.502(4) ?
    C28 C29 . 1.377(4) ?
    C28 H28 . 0.9500 ?
    C29 H29 . 0.9500 ?
    C30 H30A . 0.9800 ?
    C30 H30B . 0.9800 ?
    C30 H30C . 0.9800 ?
loop_
    _geom_angle_atom_site_label_1
    _geom_angle_atom_site_label_2
    _geom_angle_atom_site_label_3
    _geom_angle_site_symmetry_1
    _geom_angle_site_symmetry_3
    _geom_angle
    _geom_angle_publ_flag
    O32 S1 O31 . . 119.36(10) ?
    O32 S1 N21 . . 107.27(10) ?
    O31 S1 N21 . . 106.89(10) ?
    O32 S1 C24 . . 107.00(11) ?
    O31 S1 C24 . . 106.83(11) ?
    N21 S1 C24 . . 109.24(11) ?
    C19 N1 C2 . . 120.8(2) ?
    C19 N1 C18 . . 123.1(2) ?
    C2 N1 C18 . . 114.95(19) ?
    N1 C2 C3 . . 117.4(2) ?
    N1 C2 H2A . . 108.0 ?
    C3 C2 H2A . . 108.0 ?
    N1 C2 H2B . . 108.0 ?
    C3 C2 H2B . . 108.0 ?
    H2A C2 H2B . . 107.2 ?
    O4 C3 C2 . . 110.3(2) ?
    O4 C3 H3A . . 109.6 ?
    C2 C3 H3A . . 109.6 ?
    O4 C3 H3B . . 109.6 ?
    C2 C3 H3B . . 109.6 ?
    H3A C3 H3B . . 108.1 ?
    C5 O4 C3 . . 111.67(19) ?
    O4 C5 C6 . . 110.2(2) ?
    O4 C5 H5A . . 109.6 ?
    C6 C5 H5A . . 109.6 ?
    O4 C5 H5B . . 109.6 ?
    C6 C5 H5B . . 109.6 ?
    H5A C5 H5B . . 108.1 ?
    O7 C6 C5 . . 113.4(2) ?
    O7 C6 H6A . . 108.9 ?
    C5 C6 H6A . . 108.9 ?
    O7 C6 H6B . . 108.9 ?
    C5 C6 H6B . . 108.9 ?
    H6A C6 H6B . . 107.7 ?
    C8 O7 C6 . . 113.3(2) ?
    O7 C8 C9 . . 108.1(2) ?
    O7 C8 H8A . . 110.1 ?
    C9 C8 H8A . . 110.1 ?
    O7 C8 H8B . . 110.1 ?
    C9 C8 H8B . . 110.1 ?
    H8A C8 H8B . . 108.4 ?
    N10 C9 C8 . . 111.4(2) ?
    N10 C9 H9A . . 109.3 ?
    C8 C9 H9A . . 109.3 ?
    N10 C9 H9B . . 109.3 ?
    C8 C9 H9B . . 109.3 ?
    H9A C9 H9B . . 108.0 ?
    C23 N10 C9 . . 124.1(2) ?
    C23 N10 C11 . . 118.7(2) ?
    C9 N10 C11 . . 117.10(19) ?
    N10 C11 C12 . . 113.9(2) ?
    N10 C11 H11A . . 108.8 ?
    C12 C11 H11A . . 108.8 ?
    N10 C11 H11B . . 108.8 ?
    C12 C11 H11B . . 108.8 ?
    H11A C11 H11B . . 107.7 ?
    O13 C12 C11 . . 114.7(2) ?
    O13 C12 H12A . . 108.6 ?
    C11 C12 H12A . . 108.6 ?
    O13 C12 H12B . . 108.6 ?
    C11 C12 H12B . . 108.6 ?
    H12A C12 H12B . . 107.6 ?
    C14 O13 C12 . . 115.17(19) ?
    O13 C14 C15 . . 108.1(2) ?
    O13 C14 H14A . . 110.1 ?
    C15 C14 H14A . . 110.1 ?
    O13 C14 H14B . . 110.1 ?
    C15 C14 H14B . . 110.1 ?
    H14A C14 H14B . . 108.4 ?
    O16 C15 C14 . . 108.70(19) ?
    O16 C15 H15A . . 109.9 ?
    C14 C15 H15A . . 109.9 ?
    O16 C15 H15B . . 109.9 ?
    C14 C15 H15B . . 109.9 ?
    H15A C15 H15B . . 108.3 ?
    C17 O16 C15 . . 111.61(17) ?
    O16 C17 C18 . . 109.52(19) ?
    O16 C17 H17A . . 109.8 ?
    C18 C17 H17A . . 109.8 ?
    O16 C17 H17B . . 109.8 ?
    C18 C17 H17B . . 109.8 ?
    H17A C17 H17B . . 108.2 ?
    N1 C18 C17 . . 114.2(2) ?
    N1 C18 H18A . . 108.7 ?
    C17 C18 H18A . . 108.7 ?
    N1 C18 H18B . . 108.7 ?
    C17 C18 H18B . . 108.7 ?
    H18A C18 H18B . . 107.6 ?
    O33 C19 N1 . . 122.5(2) ?
    O33 C19 C20 . . 120.9(2) ?
    N1 C19 C20 . . 116.5(2) ?
    N21 C20 C19 . . 111.60(19) ?
    N21 C20 H20A . . 109.3 ?
    C19 C20 H20A . . 109.3 ?
    N21 C20 H20B . . 109.3 ?
    C19 C20 H20B . . 109.3 ?
    H20A C20 H20B . . 108.0 ?
    C20 N21 C22 . . 117.56(18) ?
    C20 N21 S1 . . 119.35(16) ?
    C22 N21 S1 . . 122.47(16) ?
    N21 C22 C23 . . 111.63(19) ?
    N21 C22 H22A . . 109.3 ?
    C23 C22 H22A . . 109.3 ?
    N21 C22 H22B . . 109.3 ?
    C23 C22 H22B . . 109.3 ?
    H22A C22 H22B . . 108.0 ?
    O34 C23 N10 . . 123.5(2) ?
    O34 C23 C22 . . 118.9(2) ?
    N10 C23 C22 . . 117.5(2) ?
    C25 C24 C29 . . 120.9(2) ?
    C25 C24 S1 . . 119.50(19) ?
    C29 C24 S1 . . 119.57(19) ?
    C24 C25 C26 . . 119.3(2) ?
    C24 C25 H25 . . 120.4 ?
    C26 C25 H25 . . 120.4 ?
    C25 C26 C27 . . 121.1(2) ?
    C25 C26 H26 . . 119.5 ?
    C27 C26 H26 . . 119.5 ?
    C28 C27 C26 . . 118.5(2) ?
    C28 C27 C30 . . 122.0(2) ?
    C26 C27 C30 . . 119.6(2) ?
    C29 C28 C27 . . 121.7(2) ?
    C29 C28 H28 . . 119.2 ?
    C27 C28 H28 . . 119.2 ?
    C28 C29 C24 . . 118.6(2) ?
    C28 C29 H29 . . 120.7 ?
    C24 C29 H29 . . 120.7 ?
    C27 C30 H30A . . 109.5 ?
    C27 C30 H30B . . 109.5 ?
    H30A C30 H30B . . 109.5 ?
    C27 C30 H30C . . 109.5 ?
    H30A C30 H30C . . 109.5 ?
    H30B C30 H30C . . 109.5 ?
loop_
    _geom_torsion_atom_site_label_1
    _geom_torsion_atom_site_label_2
    _geom_torsion_atom_site_label_3
    _geom_torsion_atom_site_label_4
    _geom_torsion_site_symmetry_1
    _geom_torsion_site_symmetry_2
    _geom_torsion_site_symmetry_3
    _geom_torsion_site_symmetry_4
    _geom_torsion
    _geom_torsion_publ_flag
    C19 N1 C2 C3 . . . . -49.0(3) ?
    C18 N1 C2 C3 . . . . 142.7(2) ?
    N1 C2 C3 O4 . . . . -51.6(3) ?
    C2 C3 O4 C5 . . . . -178.5(2) ?
    C3 O4 C5 C6 . . . . -166.4(2) ?
    O4 C5 C6 O7 . . . . 78.8(3) ?
    C5 C6 O7 C8 . . . . -79.4(3) ?
    C6 O7 C8 C9 . . . . -165.6(2) ?
    O7 C8 C9 N10 . . . . 170.55(19) ?
    C8 C9 N10 C23 . . . . 79.0(3) ?
    C8 C9 N10 C11 . . . . -97.8(2) ?
    C23 N10 C11 C12 . . . . -121.6(2) ?
    C9 N10 C11 C12 . . . . 55.4(3) ?
    N10 C11 C12 O13 . . . . 50.6(3) ?
    C11 C12 O13 C14 . . . . 68.8(3) ?
    C12 O13 C14 C15 . . . . -178.22(18) ?
    O13 C14 C15 O16 . . . . 76.8(2) ?
    C14 C15 O16 C17 . . . . -168.7(2) ?
    C15 O16 C17 C18 . . . . -170.2(2) ?
    C19 N1 C18 C17 . . . . 103.2(3) ?
    C2 N1 C18 C17 . . . . -88.9(2) ?
    O16 C17 C18 N1 . . . . -70.9(3) ?
    C2 N1 C19 O33 . . . . -0.6(4) ?
    C18 N1 C19 O33 . . . . 166.6(2) ?
    C2 N1 C19 C20 . . . . 178.53(19) ?
    C18 N1 C19 C20 . . . . -14.2(3) ?
    O33 C19 C20 N21 . . . . 7.8(3) ?
    N1 C19 C20 N21 . . . . -171.41(19) ?
    C19 C20 N21 C22 . . . . 79.0(2) ?
    C19 C20 N21 S1 . . . . -109.7(2) ?
    O32 S1 N21 C20 . . . . 36.3(2) ?
    O31 S1 N21 C20 . . . . 165.43(17) ?
    C24 S1 N21 C20 . . . . -79.33(19) ?
    O32 S1 N21 C22 . . . . -152.89(18) ?
    O31 S1 N21 C22 . . . . -23.8(2) ?
    C24 S1 N21 C22 . . . . 91.5(2) ?
    C20 N21 C22 C23 . . . . 59.8(3) ?
    S1 N21 C22 C23 . . . . -111.2(2) ?
    C9 N10 C23 O34 . . . . -175.5(2) ?
    C11 N10 C23 O34 . . . . 1.3(4) ?
    C9 N10 C23 C22 . . . . 7.2(3) ?
    C11 N10 C23 C22 . . . . -176.0(2) ?
    N21 C22 C23 O34 . . . . 36.9(3) ?
    N21 C22 C23 N10 . . . . -145.7(2) ?
    O32 S1 C24 C25 . . . . -14.6(2) ?
    O31 S1 C24 C25 . . . . -143.47(19) ?
    N21 S1 C24 C25 . . . . 101.2(2) ?
    O32 S1 C24 C29 . . . . 164.98(18) ?
    O31 S1 C24 C29 . . . . 36.1(2) ?
    N21 S1 C24 C29 . . . . -79.2(2) ?
    C29 C24 C25 C26 . . . . -0.5(4) ?
    S1 C24 C25 C26 . . . . 178.99(18) ?
    C24 C25 C26 C27 . . . . 0.2(4) ?
    C25 C26 C27 C28 . . . . 0.1(4) ?
    C25 C26 C27 C30 . . . . 179.1(2) ?
    C26 C27 C28 C29 . . . . 0.0(4) ?
    C30 C27 C28 C29 . . . . -178.9(2) ?
    C27 C28 C29 C24 . . . . -0.4(4) ?
    C25 C24 C29 C28 . . . . 0.7(4) ?
    S1 C24 C29 C28 . . . . -178.89(19) ?
data_global
_journal_date_recd_electronic     2011-04-29
_journal_date_accepted     2011-05-17
_journal_name_full     'Acta Crystallographica, Section E'
_journal_year     2011
_journal_volume     67
_journal_issue      6
_journal_page_first     o1533
_journal_page_last     o1533
_journal_paper_category     QO
_journal_coeditor_code     PK2323
_publ_contact_author_name     'Richard W. Taylor'
_publ_contact_author_address
;
University of Oklahoma
Department of Chemistry and Biochemistry
101 Stephenson Pkwy
Norman, OK  73019-5251, USA
;
_publ_contact_author_email     'rwtaylor@ou.edu'
_publ_contact_author_fax     '1(405)3256111'
_publ_contact_author_phone     '1(405)3253820'
_publ_section_title
;\
21-(4-Methylphenylsulfonyl)-4,7,13,16-tetraoxa-1,10,21-triazabicyclo[8.8.5]\
tricosane-19,23-dione: an <i>N</i>-tosylated macrobicyclic dilactam
;
loop_
    _publ_author_name
    _publ_author_footnote
    _publ_author_address
    'Ellis, Trevor K.' .
;
University of Oklahoma
Department of Chemistry and Biochemistry
101 Stephenson Pkwy
Norman, OK 73019-5251, USA
;
    'Clayton Jr, Stephen M.' .
;
University of Oklahoma
Department of Chemistry and Biochemistry
101 Stephenson Pkwy
Norman, OK 73019-5251, USA
;
    'Powell, Douglas R.' .
;
University of Oklahoma
Department of Chemistry and Biochemistry
101 Stephenson Pkwy
Norman, OK 73019-5251, USA
;
    'Taylor, Richard W.' .
;
University of Oklahoma
Department of Chemistry and Biochemistry
101 Stephenson Pkwy
Norman, OK 73019-5251, USA
;
