# Supplementary material for: 21-(4-Methyl­phenyl­sulfon­yl)-4,7,13,16-tetra­oxa-1,10,21-triaza­bicyclo­[8.8.5]tricosane-19,23-dione: an N-tosyl­ated macrobicyclic dilactam
Source: Acta Crystallogr Sect E Struct Rep Online. 2011 May 28;67(Pt 6):o1533. doi: 10.1107/S1600536811018873 (PMC3120313; doi:10.1107/S1600536811018873)
Supplement: Supplementary file 2 [file e-67-o1533-Isup2.hkl]

# 
# h,k,l, Fc-squared, Fo-squared, sigma(Fo-squared) and status flag 
# 
data_I
_shelx_title ' 08112a in P2(1)/c' 
_shelx_refln_list_code          4 
_shelx_F_calc_maximum      197.56 
_exptl_crystal_F_000      1096.00 
_reflns_d_resolution_high  0.7833 
 
loop_ 
 _symmetry_equiv_pos_as_xyz 
 'x, y, z' 
 '-x, y+1/2, -z+1/2' 
 '-x, -y, -z' 
 'x, -y-1/2, z-1/2' 
 
_cell_length_a    12.8071 
_cell_length_b    20.0958 
_cell_length_c    10.3305 
_cell_angle_alpha  90.000 
_cell_angle_beta  112.949 
_cell_angle_gamma  90.000 
 
_shelx_F_squared_multiplier     1.000 
 
loop_ 
 _refln_index_h 
 _refln_index_k 
 _refln_index_l 
 _refln_F_squared_calc 
 _refln_F_squared_meas 
 _refln_F_squared_sigma 
 _refln_observed_status 
   2   0   0        0.20        0.74      5.75 o 
   3   0   0    24138.49    21038.33   2613.56 o 
   4   0   0      392.18      286.15     40.44 o 
   5   0   0        1.09       19.11     11.23 o 
   6   0   0     3073.01     2624.95    140.46 o 
   7   0   0     1962.47     1460.57     62.43 o 
   8   0   0      209.37      249.73     25.47 o 
   9   0   0      951.58      856.36    103.06 o 
  10   0   0       15.63        3.42     20.96 o 
  11   0   0       39.67       15.16     24.43 o 
  12   0   0      313.64      368.92     54.64 o 
  13   0   0       14.09        6.67     30.21 o 
  14   0   0      103.52      101.30     35.74 o 
  15   0   0       92.72      127.06     41.24 o 
   1   1   0      394.20      228.94      9.90 o 
   2   1   0     1522.99      971.06     60.45 o 
   3   1   0     1532.56      909.23     91.45 o 
   4   1   0     8315.04     7058.09    382.80 o 
   5   1   0        3.20        0.70      4.48 o 
   6   1   0     1166.52      924.12     25.10 o 
   7   1   0     9516.67     8071.99    197.03 o 
   8   1   0     2897.00     2400.60     70.59 o 
   9   1   0        2.19       -8.16     12.57 o 
  10   1   0     1587.52     1608.87    117.28 o 
  11   1   0      905.44      862.79     71.49 o 
  12   1   0      321.52      307.21     27.08 o 
  13   1   0      522.82      590.93     36.19 o 
  14   1   0       60.72      105.86     25.71 o 
  15   1   0      153.75      190.69     50.42 o 
   0   2   0    15216.22    17135.66    548.32 o 
   1   2   0      394.32      404.24     16.34 o 
   2   2   0     2853.04     1823.24    128.55 o 
   3   2   0     4910.99     2875.64    235.43 o 
   4   2   0       19.48       10.93      5.25 o 
   5   2   0      700.04      509.21     28.56 o 
   6   2   0     6856.95     5671.28    126.92 o 
   7   2   0     2632.34     2380.73     65.54 o 
   8   2   0      699.55      563.40     19.66 o 
   9   2   0      629.90      582.24     27.49 o 
  10   2   0     1459.40     1357.26     82.64 o 
  11   2   0     1961.80     2008.78    143.49 o 
  12   2   0      813.30      899.66     82.08 o 
  13   2   0       14.66       15.61     20.52 o 
  14   2   0        0.15      -21.34     21.34 o 
  15   2   0       85.21       92.16     72.94 o 
   1   3   0     1192.29     1210.30     48.59 o 
   2   3   0     7961.48     6202.83    200.54 o 
   3   3   0     3492.65     2884.55    132.09 o 
   4   3   0     3607.96     2183.30    157.36 o 
   5   3   0      172.60      144.37     17.09 o 
   6   3   0     7289.27     6245.76    145.76 o 
   7   3   0     2145.52     1849.71     45.99 o 
   8   3   0     1163.66      917.57     33.62 o 
   9   3   0      734.98      675.89     42.88 o 
  10   3   0      617.56      581.11     33.33 o 
  11   3   0      203.50      227.01     22.96 o 
  12   3   0      130.30      138.40     26.96 o 
  13   3   0      205.50      283.07     41.04 o 
  14   3   0      267.39      306.03     40.62 o 
   0   4   0      132.14      250.61     37.06 o 
   1   4   0    39030.95    42936.40   1180.18 o 
   2   4   0     4644.08     3876.01    133.68 o 
   3   4   0     4642.18     3732.35    136.28 o 
   4   4   0     2635.12     1770.48     86.31 o 
   5   4   0     1985.61     1435.27     57.54 o 
   6   4   0      505.23      354.69     20.11 o 
   7   4   0      554.26      397.46     16.79 o 
   8   4   0      164.17      147.46     12.06 o 
   9   4   0     1211.27     1136.85     93.31 o 
  10   4   0     2119.28     1921.97    146.40 o 
  11   4   0      357.65      350.09     29.45 o 
  12   4   0       22.43       38.25     19.93 o 
  13   4   0       76.68       54.50     23.20 o 
  14   4   0        1.56      -21.41     23.33 o 
   1   5   0      410.03      348.70     18.34 o 
   2   5   0    20941.04    19572.16    751.35 o 
   3   5   0     6978.07     5342.06    148.06 o 
   4   5   0     3293.52     2919.69     75.84 o 
   5   5   0     4449.37     3507.30     86.61 o 
   6   5   0       10.61       -1.14      6.34 o 
   7   5   0      469.57      385.34     17.19 o 
   8   5   0      922.83      750.31     34.01 o 
   9   5   0     1597.94     1344.60     98.54 o 
  10   5   0       46.14       41.15     16.29 o 
  11   5   0       64.63       50.60     18.91 o 
  12   5   0      189.60      212.23     25.34 o 
  13   5   0       16.96       19.16     21.98 o 
  14   5   0      595.36      750.91     53.68 o 
   0   6   0     3681.89     3891.25    133.43 o 
   1   6   0     1811.38     2148.75     55.58 o 
   2   6   0      485.52      371.98     14.02 o 
   3   6   0      516.19      480.61     14.36 o 
   4   6   0      134.63      117.14      8.49 o 
   5   6   0     1639.77     1362.76     34.82 o 
   6   6   0        7.54        3.11      6.62 o 
   7   6   0      510.00      409.50     18.10 o 
   8   6   0       59.50       49.49     11.20 o 
   9   6   0      295.59      248.40     25.05 o 
  10   6   0     1143.05      993.81     64.31 o 
  11   6   0        2.67       -5.92     17.31 o 
  12   6   0       71.80       71.16     21.59 o 
  13   6   0       65.92       60.18     23.72 o 
  14   6   0      111.89      120.53     27.72 o 
   1   7   0     2965.37     3609.30     89.38 o 
   2   7   0     2550.53     2526.47     75.80 o 
   3   7   0    12629.96    12255.68    266.03 o 
   4   7   0     2942.46     2368.02     50.29 o 
   5   7   0      517.91      404.61     34.90 o 
   6   7   0      240.24      188.38     11.71 o 
   7   7   0       59.70       40.05      9.06 o 
   8   7   0       16.45       -1.45     10.28 o 
   9   7   0      336.35      269.61     24.33 o 
  10   7   0      270.91      244.45     22.27 o 
  11   7   0       16.79       -1.13     17.87 o 
  12   7   0       47.13       52.07     22.08 o 
  13   7   0      171.16      135.00     26.12 o 
  14   7   0      149.18      152.77     29.66 o 
   0   8   0     4569.46     5854.26    198.85 o 
   1   8   0     3628.31     4799.25    117.31 o 
   2   8   0     1385.23     1557.09     41.88 o 
   3   8   0       46.85       62.36      9.38 o 
   4   8   0     5770.12     5073.00    142.62 o 
   5   8   0      584.97      458.47     15.91 o 
   6   8   0     1260.13      991.17     32.29 o 
   7   8   0       12.20        4.46      8.12 o 
   8   8   0      166.46      176.87     14.97 o 
   9   8   0      314.50      253.38     21.17 o 
  10   8   0      658.74      537.38     44.55 o 
  11   8   0      643.62      684.94     35.57 o 
  12   8   0      433.11      481.44     32.94 o 
  13   8   0       16.55        9.46     22.68 o 
  14   8   0      112.64       86.90     28.74 o 
   1   9   0     3425.51     3973.30    100.02 o 
   2   9   0      251.91      291.30     14.84 o 
   3   9   0     1428.52     1381.01     39.55 o 
   4   9   0     1058.73      998.24     36.74 o 
   5   9   0        4.85       19.11      7.71 o 
   6   9   0       50.50       51.38      9.57 o 
   7   9   0      400.50      297.37     22.15 o 
   8   9   0     1255.59      978.85     31.62 o 
   9   9   0        0.27        5.95     14.66 o 
  10   9   0       11.03       -8.16     16.12 o 
  11   9   0        1.00        0.56     18.30 o 
  12   9   0       12.80       14.01     21.48 o 
  13   9   0      303.98      311.93     32.64 o 
  14   9   0       37.44       55.41     29.38 o 
   0  10   0      707.86      763.79     40.44 o 
   1  10   0      201.37      187.07     15.74 o 
   2  10   0     1271.15     1340.35     47.95 o 
   3  10   0     4732.65     5014.39    121.23 o 
   4  10   0     2555.20     2348.05     57.58 o 
   5  10   0       45.17       40.24      9.13 o 
   6  10   0       62.12       46.45     10.04 o 
   7  10   0       45.48       43.43     10.67 o 
   8  10   0        9.11       -2.58     10.99 o 
   9  10   0       29.93       26.63     13.27 o 
  10  10   0       80.32       83.08     19.60 o 
  11  10   0      282.13      259.79     28.16 o 
  12  10   0       53.77       38.54     23.01 o 
  13  10   0       50.48       38.62     26.96 o 
   1  11   0      716.42      885.81     36.82 o 
   2  11   0      359.73      491.42     23.94 o 
   3  11   0     1539.57     1702.75     74.14 o 
   4  11   0     2746.58     2525.22     81.65 o 
   5  11   0        1.79       -1.30      8.68 o 
   6  11   0        0.38       16.49      9.68 o 
   7  11   0       43.79       36.18     11.13 o 
   8  11   0       92.41       88.92     14.77 o 
   9  11   0       45.98       26.38     13.71 o 
  10  11   0        1.62      -16.39     16.39 o 
  11  11   0       47.07       37.13     20.85 o 
  12  11   0      224.32      270.39     30.72 o 
  13  11   0      501.86      502.59     46.39 o 
   0  12   0      134.00      242.55     26.34 o 
   1  12   0       11.94       18.77     11.43 o 
   2  12   0     1669.97     1971.50     68.67 o 
   3  12   0      225.98      267.85     17.08 o 
   4  12   0      611.83      643.74     25.22 o 
   5  12   0     1666.41     1556.69     44.48 o 
   6  12   0     1329.83     1193.45     33.11 o 
   7  12   0     1443.43     1212.24     33.71 o 
   8  12   0       13.67        0.14     12.95 o 
   9  12   0        1.04      -12.86     12.86 o 
  10  12   0       37.36       26.81     19.49 o 
  11  12   0       84.20      103.88     28.82 o 
  12  12   0      104.11       84.84     30.95 o 
  13  12   0       10.29       17.23     32.73 o 
   1  13   0        1.05       16.57     11.59 o 
   2  13   0      425.58      603.94     30.78 o 
   3  13   0      199.13      196.61     16.82 o 
   4  13   0      231.98      205.28     16.92 o 
   5  13   0     1443.40     1403.45     41.75 o 
   6  13   0     1400.62     1259.58     45.53 o 
   7  13   0        0.19        5.97     13.07 o 
   8  13   0      155.99      103.38     18.61 o 
   9  13   0       20.36       -0.10     19.14 o 
  10  13   0      167.78      162.55     29.18 o 
  11  13   0        4.69      -24.94     24.94 o 
  12  13   0      256.38      244.68     38.09 o 
   0  14   0     1332.80     1534.94     71.41 o 
   1  14   0      136.55      151.36     20.33 o 
   2  14   0      287.15      332.99     23.26 o 
   3  14   0      332.85      375.63     24.48 o 
   4  14   0      254.51      315.39     28.70 o 
   5  14   0       81.87       84.27     15.37 o 
   6  14   0     1110.76     1117.53     47.04 o 
   7  14   0      899.00      778.43     42.66 o 
   8  14   0       53.35       42.51     17.34 o 
   9  14   0       16.21        4.13     17.47 o 
  10  14   0        1.27      -14.78     23.71 o 
  11  14   0       13.53      -23.84     28.72 o 
  12  14   0       10.58      -11.99     29.40 o 
   1  15   0       26.55       82.49     41.71 o 
   2  15   0      386.06      473.40     27.29 o 
   3  15   0        5.21       28.71     15.24 o 
   4  15   0       91.33      111.32     16.77 o 
   5  15   0        8.30       17.02     14.14 o 
   6  15   0      633.24      603.79     28.36 o 
   7  15   0       72.01       72.29     16.71 o 
   8  15   0       72.90       72.77     19.89 o 
   9  15   0       93.12       76.72     21.62 o 
  10  15   0        6.70      -24.49     24.49 o 
  11  15   0        3.95      -27.45     27.45 o 
  12  15   0      102.04       65.25     34.07 o 
   0  16   0       49.94       87.10     29.19 o 
   1  16   0     1395.88     1634.62     70.77 o 
   2  16   0        8.05       21.91     15.49 o 
   3  16   0       20.86       13.38     15.67 o 
   4  16   0      172.78      181.95     30.08 o 
   5  16   0       43.43       27.68     15.61 o 
   6  16   0      327.66      292.73     34.98 o 
   7  16   0      165.05      156.35     20.09 o 
   8  16   0       12.34        4.35     18.77 o 
   9  16   0      155.77      123.04     23.92 o 
  10  16   0      630.17      557.51     45.07 o 
  11  16   0       26.37       14.98     32.11 o 
   1  17   0       13.32       23.35     15.59 o 
   2  17   0       40.21       57.50     18.18 o 
   3  17   0     2549.64     2631.51    116.60 o 
   4  17   0     1119.67     1129.40     79.87 o 
   5  17   0       50.05       51.91     19.53 o 
   6  17   0      242.01      241.50     25.40 o 
   7  17   0        3.19        5.20     18.73 o 
   8  17   0      171.83      143.92     28.97 o 
   9  17   0      262.07      212.04     27.98 o 
  10  17   0       54.11       30.10     30.28 o 
  11  17   0      395.67      311.29     42.95 o 
   0  18   0      158.74      259.69     35.33 o 
   1  18   0     1338.44     1531.94     96.49 o 
   2  18   0      354.94      367.19     27.99 o 
   3  18   0        1.80      -10.09     16.07 o 
   4  18   0      191.40      197.22     24.66 o 
   5  18   0        5.86       -1.70     16.95 o 
   6  18   0        0.55      -10.76     18.02 o 
   7  18   0      380.54      346.57     28.20 o 
   8  18   0       18.44       22.79     25.08 o 
   9  18   0        0.14      -23.98     23.98 o 
  10  18   0      151.18       69.50     46.24 o 
   1  19   0      107.35      132.67     21.81 o 
   2  19   0      314.49      367.84     28.00 o 
   3  19   0      234.47      204.31     27.15 o 
   4  19   0       34.07       31.89     18.58 o 
   5  19   0      208.31      217.93     26.14 o 
   6  19   0        0.23       13.42     18.92 o 
   7  19   0      369.94      372.76     70.09 o 
   8  19   0      419.30      369.85     37.70 o 
   9  19   0      820.48      848.16     73.32 o 
  10  19   0       15.75       18.21     47.42 o 
   0  20   0     1151.66     1286.12     80.05 o 
   1  20   0      570.41      564.60     33.33 o 
   2  20   0      207.16      231.46     26.68 o 
   3  20   0      111.58      119.53     22.90 o 
   4  20   0       81.20      109.73     22.62 o 
   5  20   0      335.21      306.40     29.01 o 
   6  20   0        6.87        4.49     20.29 o 
   7  20   0       16.82       -3.04     26.34 o 
   8  20   0       67.54       48.71     29.56 o 
   9  20   0      456.64      449.80     43.08 o 
   1  21   0      129.10      157.03     24.45 o 
   2  21   0      958.13     1052.04     46.86 o 
   3  21   0      478.43      489.97     33.33 o 
   4  21   0      379.62      416.27     31.59 o 
   5  21   0      108.12      115.86     24.72 o 
   6  21   0      159.34      143.66     26.44 o 
   7  21   0      708.47      573.67     52.98 o 
   8  21   0      484.76      461.58     44.41 o 
   0  22   0     1091.27     1066.15    138.33 o 
   1  22   0       41.30       60.74     20.79 o 
   2  22   0      293.68      315.38     30.83 o 
   3  22   0        2.14       10.02     19.71 o 
   4  22   0       56.29       62.32     21.80 o 
   5  22   0       40.23       21.38     20.69 o 
   6  22   0       82.66       85.36     26.59 o 
   7  22   0       10.32      -28.78     28.78 o 
   1  23   0      724.43      757.38     40.88 o 
   2  23   0      353.49      375.63     31.88 o 
   3  23   0      225.72      230.91     29.47 o 
   4  23   0      626.81      627.41     40.19 o 
   5  23   0      512.89      517.41     37.34 o 
   6  23   0      183.67      144.91     31.08 o 
   0  24   0     2483.44     2127.77    107.40 o 
   1  24   0      190.94      237.53     29.83 o 
   2  24   0       91.52       71.01     25.92 o 
   3  24   0       27.88       12.47     21.95 o 
   4  24   0      178.48      183.29     30.03 o 
   5  24   0      156.03      181.06     30.02 o 
   1  25   0       88.20      116.05     25.94 o 
   2  25   0      394.74      355.45     34.79 o 
   3  25   0      713.04      695.83     44.07 o 
 -15   1   1        0.92      -13.81     22.01 o 
 -14   1   1       53.14       43.93     22.00 o 
 -13   1   1       53.91       49.10     20.84 o 
 -12   1   1        1.14       -7.08     16.85 o 
 -11   1   1       46.75       39.41     17.40 o 
 -10   1   1       95.68      110.48     18.09 o 
  -9   1   1     1378.98     1298.31     47.15 o 
  -8   1   1       15.51       16.63      7.39 o 
  -7   1   1       64.36       79.75      7.28 o 
  -6   1   1      975.04      881.60     21.65 o 
  -5   1   1     1021.58     1060.65     24.35 o 
  -4   1   1     2220.45     2168.68     61.72 o 
  -3   1   1      141.65      157.03      7.03 o 
  -2   1   1      515.10      339.70      8.99 o 
  -1   1   1     5609.11     5295.53    100.80 o 
   0   1   1        8.37       -2.54      2.54 o 
   1   1   1     3359.28     3134.47     65.56 o 
   2   1   1     8421.40     6766.34    252.31 o 
   3   1   1     2016.82     1796.51     78.34 o 
   4   1   1      371.08      264.65     13.64 o 
   5   1   1     2045.66     1697.01     62.96 o 
   6   1   1     1359.44     1217.68     37.53 o 
   7   1   1      180.10      167.04     15.78 o 
   8   1   1       13.38        5.87     12.09 o 
   9   1   1      373.01      322.52     22.40 o 
  10   1   1      154.63      188.27     20.88 o 
  11   1   1      244.55      254.31     24.28 o 
  12   1   1      244.78      279.00     26.63 o 
  13   1   1      166.84      190.24     32.82 o 
  14   1   1        1.04      -23.37     23.37 o 
 -15   2   1       49.69       40.96     24.20 o 
 -14   2   1        0.98      -16.29     22.79 o 
 -13   2   1      304.30      383.72     32.64 o 
 -12   2   1      124.20      120.13     21.40 o 
 -11   2   1     1073.54     1074.00     69.55 o 
 -10   2   1        0.40        0.21     14.51 o 
  -9   2   1       25.80       15.75     13.09 o 
  -8   2   1       30.63       45.53      9.64 o 
  -7   2   1     1656.31     1557.93     35.11 o 
  -6   2   1       83.68       79.33      7.17 o 
  -5   2   1      187.85      186.96      8.51 o 
  -4   2   1     5998.98     5287.81    115.49 o 
  -3   2   1     7669.52     6881.07    131.13 o 
  -2   2   1      853.30      756.58     16.86 o 
  -1   2   1     4189.94     4200.11     87.63 o 
   0   2   1     6177.14     6401.67    121.79 o 
   1   2   1        1.16       -0.21      3.36 o 
   2   2   1    20760.91    18510.29    545.33 o 
   3   2   1     1697.08     1519.00     49.32 o 
   4   2   1       11.99       11.70      5.56 o 
   5   2   1       33.63       32.97      7.07 o 
   6   2   1      147.46      158.81     14.15 o 
   7   2   1     1523.85     1382.91     43.53 o 
   8   2   1     1484.48     1425.43     46.08 o 
   9   2   1       25.17       27.06     14.27 o 
  10   2   1     1595.46     1506.50    100.01 o 
  11   2   1      175.51      192.34     23.04 o 
  12   2   1      152.70      155.23     44.22 o 
  13   2   1       38.15       28.41     22.43 o 
  14   2   1        0.47      -22.70     22.70 o 
 -15   3   1        0.33      -11.44     22.16 o 
 -14   3   1       53.85       32.16     21.00 o 
 -13   3   1       75.13       70.28     21.08 o 
 -12   3   1        2.00      -16.34     16.34 o 
 -11   3   1      153.77      130.70     20.27 o 
 -10   3   1        0.20      -13.61     13.61 o 
  -9   3   1       64.12       41.43     10.71 o 
  -8   3   1     1068.38      961.00     28.81 o 
  -7   3   1       16.69        8.26      6.03 o 
  -6   3   1       65.39       50.15      7.21 o 
  -5   3   1     6024.31     5344.79    103.96 o 
  -4   3   1     2174.68     2080.87     59.41 o 
  -3   3   1    22410.30    20477.80    384.98 o 
  -2   3   1    13872.87    13453.56    314.45 o 
  -1   3   1        6.14        4.02      5.08 o 
   0   3   1     6460.94     6988.64    144.56 o 
   1   3   1     1752.70     1683.24     49.79 o 
   2   3   1     4754.74     4253.96    152.72 o 
   3   3   1     2283.11     1787.44    100.09 o 
   4   3   1     1613.31     1546.90     52.49 o 
   5   3   1       56.29       64.95     12.80 o 
   6   3   1      153.73      135.99     13.81 o 
   7   3   1      703.92      601.88     22.91 o 
   8   3   1       26.40       12.28     12.54 o 
   9   3   1      723.89      676.60     44.26 o 
  10   3   1       19.37       15.69     16.21 o 
  11   3   1        0.92       -4.92     17.18 o 
  12   3   1      301.62      366.99     29.40 o 
  13   3   1       38.46       59.66     23.67 o 
  14   3   1        1.65       -6.29     24.62 o 
 -15   4   1      121.95      114.87     27.22 o 
 -14   4   1       31.04       41.19     21.71 o 
 -13   4   1       52.59       38.25     20.92 o 
 -12   4   1      295.42      244.75     25.92 o 
 -11   4   1      108.77       63.58     18.48 o 
 -10   4   1      347.79      343.01     34.95 o 
  -9   4   1      288.75      238.71     15.69 o 
  -8   4   1        4.43       -1.48      6.67 o 
  -7   4   1        0.48       -2.00      6.16 o 
  -6   4   1      138.25      154.71      9.24 o 
  -5   4   1     3559.21     3134.18     63.44 o 
  -4   4   1      351.59      321.92     18.18 o 
  -3   4   1    12048.37    11219.93    212.66 o 
  -2   4   1     1011.88     1154.49     31.52 o 
  -1   4   1     1407.99     1522.37     48.42 o 
   0   4   1    15668.62    16898.08    351.38 o 
   1   4   1      672.76      637.36     28.56 o 
   2   4   1        8.55        8.65      4.78 o 
   3   4   1        0.00       -4.58      4.58 o 
   4   4   1     6163.67     5288.96    160.09 o 
   5   4   1      311.83      289.04     12.19 o 
   6   4   1      480.76      398.56     19.54 o 
   7   4   1       48.75       42.20      9.36 o 
   8   4   1       18.70        6.06     12.44 o 
   9   4   1      265.52      222.24     20.63 o 
  10   4   1       90.84       89.74     18.47 o 
  11   4   1      534.25      549.83     48.03 o 
  12   4   1        3.62       17.45     20.11 o 
  13   4   1      175.69      184.65     27.99 o 
  14   4   1      184.53      229.18     32.03 o 
 -15   5   1       25.78       22.60     25.59 o 
 -14   5   1       86.89       66.78     24.17 o 
 -13   5   1       81.66       67.65     26.31 o 
 -12   5   1      281.34      301.29     25.58 o 
 -11   5   1      454.78      420.89     27.57 o 
 -10   5   1      382.39      338.34     23.96 o 
  -9   5   1       19.59        0.89      9.34 o 
  -8   5   1       16.67       25.08      7.94 o 
  -7   5   1      449.10      346.32     14.92 o 
  -6   5   1      517.59      412.15     14.31 o 
  -5   5   1     3023.26     2629.79     54.55 o 
  -4   5   1     3739.63     3349.84     67.42 o 
  -3   5   1     8225.75     7863.19    239.16 o 
  -2   5   1     2217.01     2595.22     72.87 o 
  -1   5   1     3412.23     4004.97    104.56 o 
   0   5   1    12012.47    13556.40    330.06 o 
   1   5   1     6663.74     7166.37    233.55 o 
   2   5   1     7842.86     6864.74    293.57 o 
   3   5   1     2355.61     2162.06    107.49 o 
   4   5   1     1131.61      929.53     51.12 o 
   5   5   1       13.01       18.91      6.37 o 
   6   5   1        4.94       10.16      5.92 o 
   7   5   1        4.96        1.49      8.38 o 
   8   5   1      170.00      162.97     17.33 o 
   9   5   1        6.73        6.54     14.86 o 
  10   5   1      608.23      584.80     30.71 o 
  11   5   1       32.47       41.92     19.02 o 
  12   5   1       25.04       42.87     21.86 o 
  13   5   1       24.64       48.28     24.19 o 
  14   5   1       47.85       33.37     27.60 o 
 -15   6   1       12.25       11.44     26.88 o 
 -14   6   1        8.53       12.78     27.49 o 
 -13   6   1        0.27        8.35     20.20 o 
 -12   6   1       30.13       24.97     19.47 o 
 -11   6   1       53.36       47.33     17.58 o 
 -10   6   1      749.14      673.47     31.84 o 
  -9   6   1       79.31       99.60     12.64 o 
  -8   6   1       33.10       32.01      8.73 o 
  -7   6   1      880.57      737.34     21.50 o 
  -6   6   1        1.94       -5.32      6.57 o 
  -5   6   1      927.61      853.02     25.98 o 
  -4   6   1      408.17      315.77     17.44 o 
  -3   6   1      522.51      601.44     19.14 o 
  -2   6   1     6015.54     6985.49    185.59 o 
  -1   6   1     8187.67     9917.70    243.09 o 
   0   6   1       44.88       25.37      7.53 o 
   1   6   1     3611.49     3681.35     89.90 o 
   2   6   1       34.40       41.02      6.68 o 
   3   6   1     2574.20     2119.06    106.38 o 
   4   6   1        7.08       16.14      5.98 o 
   5   6   1     1660.69     1466.52     77.84 o 
   6   6   1     2172.38     1757.30     57.60 o 
   7   6   1     1105.32     1067.55     36.51 o 
   8   6   1      353.16      314.68     21.08 o 
   9   6   1      751.25      742.07     78.50 o 
  10   6   1      210.90      136.66     20.96 o 
  11   6   1      199.54      204.25     26.41 o 
  12   6   1      134.89      139.58     24.95 o 
  13   6   1        0.30       10.45     23.55 o 
  14   6   1        2.98       21.46     27.45 o 
 -14   7   1        9.39       26.58     29.40 o 
 -13   7   1       38.88       33.04     26.16 o 
 -12   7   1        0.04       -9.05     18.74 o 
 -11   7   1      109.40       85.00     20.19 o 
 -10   7   1       37.97       27.09     16.29 o 
  -9   7   1      127.79       92.05     13.43 o 
  -8   7   1       37.82       43.64      9.24 o 
  -7   7   1       61.48       62.99      9.38 o 
  -6   7   1      171.91      133.07     10.38 o 
  -5   7   1     1000.72      870.48     31.56 o 
  -4   7   1     2110.57     2066.39     73.03 o 
  -3   7   1      104.86      125.82     10.25 o 
  -2   7   1     1047.51     1316.71     45.44 o 
  -1   7   1      251.33      200.36     12.85 o 
   0   7   1      105.62      145.52     11.33 o 
   1   7   1     4229.43     4623.21    102.80 o 
   2   7   1     1203.27     1230.11     55.98 o 
   3   7   1     1595.02     1316.27     60.46 o 
   4   7   1      524.58      407.10     22.31 o 
   5   7   1      476.62      401.18     26.84 o 
   6   7   1      817.69      688.17     42.83 o 
   7   7   1      302.16      257.50     20.38 o 
   8   7   1       12.16       -1.90     10.77 o 
   9   7   1      198.49      227.91     21.76 o 
  10   7   1      109.51       89.45     19.31 o 
  11   7   1       36.61       39.87     19.99 o 
  12   7   1       90.03      128.80     25.16 o 
  13   7   1      287.48      332.89     33.30 o 
 -14   8   1        1.44      -15.94     24.14 o 
 -13   8   1       81.96       81.55     24.71 o 
 -12   8   1      252.33      296.26     28.45 o 
 -11   8   1      370.92      363.85     39.67 o 
 -10   8   1      279.77      241.21     22.72 o 
  -9   8   1        6.99       -0.75     11.63 o 
  -8   8   1       25.85       28.11      9.53 o 
  -7   8   1       32.14       25.12      9.19 o 
  -6   8   1     1664.55     1467.90     35.19 o 
  -5   8   1     4664.69     4113.35     93.74 o 
  -4   8   1       48.91       54.50      9.54 o 
  -3   8   1      122.88      147.43     11.98 o 
  -2   8   1      100.18      112.71     10.89 o 
  -1   8   1     3905.87     4866.90    115.17 o 
   0   8   1      243.02      231.16     14.34 o 
   1   8   1        2.16       -5.79      8.50 o 
   2   8   1     1357.48     1509.71     63.43 o 
   3   8   1     3054.93     3019.38     85.11 o 
   4   8   1      325.53      279.25     14.63 o 
   5   8   1      745.49      545.78     24.96 o 
   6   8   1      930.41      791.52     44.34 o 
   7   8   1        5.56        4.42      9.67 o 
   8   8   1        3.44       -8.04     10.80 o 
   9   8   1       56.50       77.64     17.79 o 
  10   8   1      365.38      337.98     30.76 o 
  11   8   1      204.79      191.58     24.37 o 
  12   8   1        2.13       -4.05     21.64 o 
  13   8   1       49.39       41.09     26.93 o 
 -14   9   1        0.27       18.19     25.76 o 
 -13   9   1      652.41      708.18     62.09 o 
 -12   9   1      126.97      128.63     24.33 o 
 -11   9   1       16.66       12.84     18.54 o 
 -10   9   1        3.28       15.72     17.07 o 
  -9   9   1        7.94        8.06     13.93 o 
  -8   9   1       14.90        6.73      9.74 o 
  -7   9   1       10.39       13.37      9.12 o 
  -6   9   1       15.04       11.83      8.62 o 
  -5   9   1      596.92      600.88     28.51 o 
  -4   9   1     1378.62     1341.80     49.36 o 
  -3   9   1      215.76      243.62     14.35 o 
  -2   9   1      184.72      236.47     14.08 o 
  -1   9   1      630.09      746.26     24.02 o 
   0   9   1     1872.52     2223.31     60.53 o 
   1   9   1       72.72      117.16     16.97 o 
   2   9   1      295.75      309.24     17.61 o 
   3   9   1       38.40       47.65      8.06 o 
   4   9   1     1124.17      983.39     37.72 o 
   5   9   1        0.05        2.62      7.63 o 
   6   9   1      156.92      134.87     11.97 o 
   7   9   1       16.49        6.77     10.17 o 
   8   9   1       86.93       61.46     13.39 o 
   9   9   1        5.66        9.70     16.37 o 
  10   9   1      128.65      126.60     21.26 o 
  11   9   1       29.54       59.74     21.30 o 
  12   9   1       19.53        5.30     22.87 o 
  13   9   1      453.03      584.21     56.63 o 
 -14  10   1       11.29       -3.54     31.10 o 
 -13  10   1       42.47       45.12     25.38 o 
 -12  10   1       32.95       53.78     22.08 o 
 -11  10   1      248.54      231.59     26.11 o 
 -10  10   1       64.83       50.74     18.72 o 
  -9  10   1      262.56      238.91     18.46 o 
  -8  10   1       10.05       -7.56      9.95 o 
  -7  10   1      743.62      659.01     24.22 o 
  -6  10   1     3580.92     3179.48     68.42 o 
  -5  10   1      821.75      751.72     25.79 o 
  -4  10   1     2225.50     2236.74     55.57 o 
  -3  10   1      211.99      183.47     13.53 o 
  -2  10   1     2325.11     2524.60     61.05 o 
  -1  10   1     4064.10     5296.94    130.71 o 
   0  10   1     5941.84     7025.57    169.23 o 
   1  10   1     2117.07     2787.83     74.74 o 
   2  10   1      503.31      730.19     36.11 o 
   3  10   1       90.21      107.29     10.00 o 
   4  10   1       22.39        7.34      7.85 o 
   5  10   1      447.36      386.78     18.13 o 
   6  10   1       96.36      102.54     12.41 o 
   7  10   1        0.66       -0.36     10.41 o 
   8  10   1      257.49      186.18     16.85 o 
   9  10   1       58.66       35.84     18.08 o 
  10  10   1        9.70       -8.49     17.66 o 
  11  10   1        5.12        2.46     20.40 o 
  12  10   1        9.30       -1.07     23.38 o 
  13  10   1        0.43      -19.28     26.97 o 
 -14  11   1       45.71       64.54     75.70 o 
 -13  11   1       58.88       88.17     32.12 o 
 -12  11   1      295.42      222.05     33.58 o 
 -11  11   1        2.20        5.95     19.45 o 
 -10  11   1       15.46       12.99     18.68 o 
  -9  11   1       48.86       44.02     14.45 o 
  -8  11   1        2.84       -3.23     10.79 o 
  -7  11   1       47.34       38.40     11.05 o 
  -6  11   1       25.99       19.62     11.59 o 
  -5  11   1       70.05       67.89     12.09 o 
  -4  11   1     5151.30     5396.43    139.60 o 
  -3  11   1       47.44       68.01     12.05 o 
  -2  11   1      501.27      519.32     21.71 o 
  -1  11   1     1066.55     1306.71     42.02 o 
   0  11   1     2041.19     2404.48     66.73 o 
   1  11   1      217.31      217.88     19.65 o 
   2  11   1        0.01       -1.45     10.53 o 
   3  11   1      126.16      144.98     13.49 o 
   4  11   1      701.85      647.26     25.61 o 
   5  11   1      212.81      212.45     13.42 o 
   6  11   1     1273.71     1104.21     31.55 o 
   7  11   1     1159.97      954.80     37.46 o 
   8  11   1        2.07        8.53     12.90 o 
   9  11   1      230.44      231.37     23.30 o 
  10  11   1      492.10      409.12     28.71 o 
  11  11   1       37.13       28.66     22.12 o 
  12  11   1      224.17      226.08     29.84 o 
  13  11   1       52.18       64.01     34.73 o 
 -13  12   1      165.83      162.90     34.81 o 
 -12  12   1       15.44       -1.61     25.54 o 
 -11  12   1      148.97      154.99     29.08 o 
 -10  12   1        3.03       21.87     21.46 o 
  -9  12   1      491.74      404.08     26.15 o 
  -8  12   1      161.00      120.06     14.48 o 
  -7  12   1        6.62        5.80     12.07 o 
  -6  12   1      121.63       99.25     14.40 o 
  -5  12   1       49.63       66.18     13.27 o 
  -4  12   1      145.74      136.04     14.63 o 
  -3  12   1      248.83      290.35     17.74 o 
  -2  12   1      233.53      255.43     18.85 o 
  -1  12   1     2807.46     3216.81     86.25 o 
   0  12   1      242.66      342.28     20.79 o 
   1  12   1      484.14      524.48     34.19 o 
   2  12   1        0.57       -2.28     10.72 o 
   3  12   1      273.07      272.03     16.97 o 
   4  12   1        1.09       -0.26      8.50 o 
   5  12   1      213.63      221.49     14.02 o 
   6  12   1       27.74       30.27     10.80 o 
   7  12   1     1608.07     1313.81     43.94 o 
   8  12   1      124.29       60.73     15.32 o 
   9  12   1      197.15      140.05     21.14 o 
  10  12   1      168.70      156.54     23.85 o 
  11  12   1      155.39      180.28     26.38 o 
  12  12   1      116.45      117.29     37.17 o 
 -13  13   1       65.79       56.49     33.76 o 
 -12  13   1      160.11      131.91     32.92 o 
 -11  13   1        3.14      -20.31     24.28 o 
 -10  13   1       96.96       54.24     24.71 o 
  -9  13   1      208.56      202.66     23.77 o 
  -8  13   1      437.01      396.98     51.70 o 
  -7  13   1     1512.49     1293.14     40.57 o 
  -6  13   1      836.06      713.17     29.02 o 
  -5  13   1      270.89      286.51     19.10 o 
  -4  13   1        5.77       17.30     11.67 o 
  -3  13   1     1566.99     1679.83     47.21 o 
  -2  13   1      337.08      364.55     22.42 o 
  -1  13   1     2973.29     3488.04     93.53 o 
   0  13   1      653.28      833.56     41.54 o 
   1  13   1       10.56       21.22     12.61 o 
   2  13   1     3773.98     4137.17    120.59 o 
   3  13   1      256.00      236.50     16.88 o 
   4  13   1      378.64      302.75     18.67 o 
   5  13   1      121.65      138.56     13.62 o 
   6  13   1      324.49      309.22     30.97 o 
   7  13   1       28.39        7.85     12.71 o 
   8  13   1       14.82       20.02     14.76 o 
   9  13   1      258.31      220.82     30.37 o 
  10  13   1       96.52       96.38     27.89 o 
  11  13   1      268.02      211.13     34.51 o 
  12  13   1       70.42       78.17     34.33 o 
 -13  14   1        6.12       60.06     52.84 o 
 -12  14   1        0.03       20.65     30.62 o 
 -11  14   1      232.39      166.37     32.89 o 
 -10  14   1      241.12      256.90     32.45 o 
  -9  14   1      136.73      115.15     21.19 o 
  -8  14   1      443.41      370.20     23.11 o 
  -7  14   1      739.31      705.53     32.00 o 
  -6  14   1        0.94        8.99     13.69 o 
  -5  14   1      242.22      244.37     18.85 o 
  -4  14   1      125.50      158.02     16.97 o 
  -3  14   1      684.21      794.92     32.20 o 
  -2  14   1     1020.05     1041.35     38.94 o 
  -1  14   1        0.65       -8.79     10.67 o 
   0  14   1        6.74       10.39     11.30 o 
   1  14   1     1000.46     1109.69     57.82 o 
   2  14   1       22.36       18.59     13.85 o 
   3  14   1      135.97      163.03     19.18 o 
   4  14   1        0.98      -11.55     11.55 o 
   5  14   1       12.48       -2.55     12.51 o 
   6  14   1     1634.98     1487.49     47.80 o 
   7  14   1       47.54       19.44     16.69 o 
   8  14   1       36.49       36.98     17.94 o 
   9  14   1        0.72      -13.69     22.23 o 
  10  14   1       17.32       -0.34     25.40 o 
  11  14   1       17.25      -27.57     27.57 o 
  12  14   1        0.00      -18.67     33.27 o 
 -12  15   1      131.01      149.00     35.08 o 
 -11  15   1       26.10       21.07     28.55 o 
 -10  15   1        6.76      -12.07     24.60 o 
  -9  15   1       77.98       63.84     20.31 o 
  -8  15   1      138.35      112.82     20.80 o 
  -7  15   1      934.46      762.48     31.52 o 
  -6  15   1      253.36      260.36     20.49 o 
  -5  15   1      107.13      115.95     17.01 o 
  -4  15   1     1358.10     1420.48     52.31 o 
  -3  15   1       59.77       68.71     16.19 o 
  -2  15   1      320.84      347.33     23.25 o 
  -1  15   1     1969.18     2152.48     65.33 o 
   0  15   1      851.48      964.09     38.02 o 
   1  15   1      252.11      267.09     21.65 o 
   2  15   1      145.81      198.69     21.48 o 
   3  15   1      779.63      884.53     39.02 o 
   4  15   1     1272.49     1231.55     71.91 o 
   5  15   1      511.13      494.79     41.20 o 
   6  15   1      400.78      353.23     22.59 o 
   7  15   1       91.73       75.56     18.89 o 
   8  15   1      349.79      291.14     25.39 o 
   9  15   1        0.46       -3.83     22.83 o 
  10  15   1       80.02       64.92     28.21 o 
  11  15   1      106.43       72.93     33.20 o 
 -12  16   1      381.25      323.68     57.41 o 
 -11  16   1       11.33       12.49     29.49 o 
 -10  16   1       23.06       43.95     21.50 o 
  -9  16   1      765.10      687.26     36.73 o 
  -8  16   1       13.65        3.58     18.28 o 
  -7  16   1        0.56      -13.90     14.27 o 
  -6  16   1      686.44      620.83     29.55 o 
  -5  16   1     1158.69     1122.15     41.75 o 
  -4  16   1      144.40      206.47     27.28 o 
  -3  16   1      638.10      805.46     53.56 o 
  -2  16   1       93.89      106.34     17.96 o 
  -1  16   1       70.10       83.56     16.86 o 
   0  16   1      124.75      207.91     21.28 o 
   1  16   1      201.65      225.88     21.74 o 
   2  16   1        2.18        6.76     13.98 o 
   3  16   1     1104.57     1168.30     45.37 o 
   4  16   1      404.90      398.57     27.48 o 
   5  16   1      284.33      274.07     23.90 o 
   6  16   1       41.50       31.48     16.07 o 
   7  16   1       45.73       16.80     18.43 o 
   8  16   1       27.69       16.78     19.10 o 
   9  16   1       26.71       -7.16     26.18 o 
  10  16   1       52.04       50.67     32.00 o 
  11  16   1      144.62      115.97     35.79 o 
 -11  17   1        7.38        4.92     31.02 o 
 -10  17   1        2.39       -8.37     22.06 o 
  -9  17   1       65.64       66.26     21.81 o 
  -8  17   1        0.31        0.88     19.13 o 
  -7  17   1      410.22      444.60     27.27 o 
  -6  17   1     1293.06     1207.15     47.54 o 
  -5  17   1        0.25       11.25     16.67 o 
  -4  17   1      576.99      598.06     33.05 o 
  -3  17   1      936.79      884.55     38.92 o 
  -2  17   1       75.89      112.92     19.36 o 
  -1  17   1      146.23      185.19     21.52 o 
   0  17   1      316.59      339.67     25.11 o 
   1  17   1      360.72      397.55     26.60 o 
   2  17   1       52.77       68.50     18.39 o 
   3  17   1      298.42      341.50     26.64 o 
   4  17   1        2.99       -5.14     16.65 o 
   5  17   1        2.48       -7.49     16.65 o 
   6  17   1      600.83      516.92     31.83 o 
   7  17   1      129.62      105.85     27.25 o 
   8  17   1        0.35        3.42     23.96 o 
   9  17   1       19.87       -5.88     36.09 o 
  10  17   1       52.73        6.08     41.13 o 
 -11  18   1       92.30       38.60     55.11 o 
 -10  18   1       77.22       78.10     29.83 o 
  -9  18   1       58.80       75.37     26.51 o 
  -8  18   1      343.05      304.49     33.10 o 
  -7  18   1      295.76      242.56     27.16 o 
  -6  18   1      771.15      770.75     38.82 o 
  -5  18   1      977.29      981.09     53.31 o 
  -4  18   1      176.43      201.10     24.32 o 
  -3  18   1      857.64      865.65     39.42 o 
  -2  18   1       10.41       33.05     16.96 o 
  -1  18   1      333.19      343.40     25.99 o 
   0  18   1        9.29       25.84     15.57 o 
   1  18   1       85.66       87.74     19.49 o 
   2  18   1       34.93       48.59     17.75 o 
   3  18   1      172.01      182.03     24.50 o 
   4  18   1       11.27       38.12     19.26 o 
   5  18   1        8.36       11.51     18.86 o 
   6  18   1        8.31      -18.16     18.16 o 
   7  18   1      335.89      315.13     35.12 o 
   8  18   1       12.67       35.42     26.28 o 
   9  18   1        0.29       -8.01     38.93 o 
  10  18   1        0.22      -38.89     42.24 o 
 -10  19   1        4.62       -9.98     27.83 o 
  -9  19   1       10.62      -12.71     24.39 o 
  -8  19   1       48.08       42.90     25.59 o 
  -7  19   1      337.43      344.46     29.21 o 
  -6  19   1       36.12       15.99     19.42 o 
  -5  19   1        5.98      -17.88     19.19 o 
  -4  19   1       15.19       28.12     18.22 o 
  -3  19   1     1866.66     1640.93     79.29 o 
  -2  19   1       25.52       37.63     18.21 o 
  -1  19   1      454.11      452.41     30.04 o 
   0  19   1     1092.81     1001.54     43.81 o 
   1  19   1      470.62      416.24     29.50 o 
   2  19   1      209.45      312.72     28.02 o 
   3  19   1      101.68       84.92     21.26 o 
   4  19   1        1.77       -1.15     17.97 o 
   5  19   1      132.31      156.43     24.66 o 
   6  19   1        4.29       -6.82     19.42 o 
   7  19   1        4.47       24.87     27.43 o 
   8  19   1        1.04       24.96     27.89 o 
   9  19   1        5.47      -41.58     41.58 o 
  -9  20   1       88.41      127.26     32.10 o 
  -8  20   1       48.39       55.46     27.73 o 
  -7  20   1       34.50       28.75     21.44 o 
  -6  20   1        8.18       27.56     24.36 o 
  -5  20   1      128.41      115.39     23.90 o 
  -4  20   1       22.39       -0.17     18.14 o 
  -3  20   1      127.18      176.85     24.71 o 
  -2  20   1       70.17      141.60     23.22 o 
  -1  20   1      211.67      221.42     26.32 o 
   0  20   1      382.06      354.94     28.63 o 
   1  20   1       58.18       71.72     20.68 o 
   2  20   1      141.55      149.23     24.17 o 
   3  20   1      231.39      268.42     28.31 o 
   4  20   1      863.66      881.83     43.51 o 
   5  20   1      325.62      316.64     29.24 o 
   6  20   1        0.64       22.25     22.19 o 
   7  20   1       91.71       52.89     28.83 o 
   8  20   1      203.77      181.80     37.28 o 
  -9  21   1      182.12      115.21     62.19 o 
  -8  21   1      244.48      207.02     35.52 o 
  -7  21   1      145.62      162.87     28.03 o 
  -6  21   1       20.14        4.30     20.78 o 
  -5  21   1       55.72       53.70     22.16 o 
  -4  21   1       78.28      102.78     23.75 o 
  -3  21   1      409.96      449.80     32.09 o 
  -2  21   1      167.48      200.05     25.79 o 
  -1  21   1        2.61       -7.49     16.54 o 
   0  21   1       55.57       46.02     20.37 o 
   1  21   1      156.70      205.05     26.88 o 
   2  21   1      188.38      208.55     37.58 o 
   3  21   1        6.99       17.95     19.56 o 
   4  21   1      142.45      170.87     37.45 o 
   5  21   1      243.28      233.18     29.46 o 
   6  21   1       26.19       15.28     22.50 o 
   7  21   1       27.65       38.56     31.20 o 
   8  21   1        0.03      -21.31     46.10 o 
  -8  22   1       11.32       -3.38     30.88 o 
  -7  22   1        3.13      -13.00     22.46 o 
  -6  22   1       67.89       31.15     28.10 o 
  -5  22   1       15.74        3.61     20.79 o 
  -4  22   1      177.95      200.54     28.46 o 
  -3  22   1       11.36       11.73     20.69 o 
  -2  22   1       29.47       37.49     19.98 o 
  -1  22   1      127.76      163.61     25.13 o 
   0  22   1      146.05      146.76     26.42 o 
   1  22   1       39.14       47.85     20.70 o 
   2  22   1        0.02        6.68     19.50 o 
   3  22   1        0.01       -2.41     19.84 o 
   4  22   1      101.06       84.51     25.13 o 
   5  22   1       69.74       75.38     36.61 o 
   6  22   1        3.46        9.78     29.48 o 
   7  22   1      134.62      143.86     49.86 o 
  -7  23   1       74.75       24.66     46.94 o 
  -6  23   1      355.47      345.95     33.43 o 
  -5  23   1        0.00      -20.56     20.56 o 
  -4  23   1      373.40      374.16     32.64 o 
  -3  23   1        8.37       15.37     21.51 o 
  -2  23   1     1146.63     1184.55     52.65 o 
  -1  23   1       49.27       41.37     19.39 o 
   0  23   1       60.02       87.57     23.86 o 
   1  23   1      333.16      377.08     39.74 o 
   2  23   1       15.77       27.05     21.34 o 
   3  23   1      140.40      195.26     29.17 o 
   4  23   1      160.41      163.66     28.61 o 
   5  23   1       80.20       96.52     26.76 o 
   6  23   1       45.81       -9.87     75.24 o 
  -5  24   1      138.61      121.76     27.57 o 
  -4  24   1      288.30      365.90     34.19 o 
  -3  24   1        9.38       19.51     22.65 o 
  -2  24   1      325.50      350.86     32.10 o 
  -1  24   1      736.51      677.26     40.65 o 
   0  24   1        0.05       -0.79     20.07 o 
   1  24   1       25.77       44.11     24.37 o 
   2  24   1        6.46        6.15     22.16 o 
   3  24   1       21.95       29.20     23.95 o 
   4  24   1      161.24      188.18     39.06 o 
  -3  25   1       18.97       16.86     22.99 o 
  -2  25   1      211.42      168.63     28.79 o 
  -1  25   1      124.26      119.86     27.54 o 
   0  25   1      133.05      142.81     27.53 o 
   1  25   1       47.24       52.64     24.04 o 
   2  25   1      106.85      165.65     30.94 o 
 -15   0   2       69.17      119.08     56.26 o 
 -14   0   2       11.62        7.40     29.46 o 
 -13   0   2        1.51      -19.13     24.76 o 
 -12   0   2        0.76        8.67     23.45 o 
 -11   0   2      744.17      661.40     44.95 o 
 -10   0   2        1.95       -7.65     18.38 o 
  -9   0   2      175.98      184.34     16.82 o 
  -8   0   2     5667.01     5700.40    188.45 o 
  -7   0   2     1287.42     1114.65     38.91 o 
  -6   0   2     3184.93     3277.81     94.78 o 
  -5   0   2     2548.27     2552.95     74.34 o 
  -4   0   2     6177.54     6175.92    205.68 o 
  -3   0   2    10953.84    10157.67    411.13 o 
  -2   0   2    30385.07    30329.96   1027.41 o 
  -1   0   2    11077.55     9627.47    318.66 o 
   0   0   2    14144.65    11985.69    320.20 o 
   1   0   2     3291.40     2945.39     81.91 o 
   2   0   2      440.36      505.86     18.69 o 
   3   0   2     2221.36     2393.71     76.91 o 
   4   0   2      813.48      657.12     54.10 o 
   5   0   2      141.04      159.96     18.97 o 
   6   0   2     2566.45     2712.97    104.07 o 
   7   0   2      211.99      189.05     24.38 o 
   8   0   2     1436.12     1307.18    153.00 o 
   9   0   2     1373.26     1550.66    194.09 o 
  10   0   2      176.23      177.44     30.51 o 
  11   0   2       41.15       19.38     30.30 o 
  12   0   2       70.79      121.44     35.26 o 
  13   0   2       49.95       32.56     33.86 o 
 -15   1   2        0.75        4.37     22.77 o 
 -14   1   2       72.96       49.97     22.21 o 
 -13   1   2       72.56      101.47     21.34 o 
 -12   1   2      447.99      430.02     28.56 o 
 -11   1   2      548.05      538.39     40.08 o 
 -10   1   2      196.57      179.19     22.02 o 
  -9   1   2     1341.77     1283.50     78.27 o 
  -8   1   2      122.76      160.01     10.28 o 
  -7   1   2      270.22      285.86     12.17 o 
  -6   1   2      935.71      874.78     22.36 o 
  -5   1   2     3721.03     4022.00     79.92 o 
  -4   1   2     4792.80     4311.74     84.42 o 
  -3   1   2      107.36      110.17      7.16 o 
  -2   1   2    13720.40    13313.78    251.60 o 
  -1   1   2      285.13      261.69      9.14 o 
   0   1   2     6441.97     5957.62    124.85 o 
   1   1   2     8670.81     7593.08    156.91 o 
   2   1   2      107.50      103.79      6.23 o 
   3   1   2      267.80      302.27     10.19 o 
   4   1   2     1944.46     2128.70     49.41 o 
   5   1   2      302.39      296.18     16.82 o 
   6   1   2     1704.84     1487.30     45.34 o 
   7   1   2     1233.72     1007.43     64.13 o 
   8   1   2      573.97      579.17     28.03 o 
   9   1   2     1063.18     1038.23     65.75 o 
  10   1   2      339.06      307.00     24.66 o 
  11   1   2        0.16       -8.46     17.61 o 
  12   1   2      125.58      158.86     32.03 o 
  13   1   2       81.65       78.57     24.90 o 
 -15   2   2        1.93      -17.11     22.23 o 
 -14   2   2      457.92      483.87     57.40 o 
 -13   2   2       65.69       57.07     20.51 o 
 -12   2   2      419.36      355.44     27.85 o 
 -11   2   2        0.09       -8.27     15.04 o 
 -10   2   2       15.10       12.49     14.13 o 
  -9   2   2        0.06       -4.19      7.81 o 
  -8   2   2        2.97        5.72      9.07 o 
  -7   2   2      107.97      102.41      9.02 o 
  -6   2   2     2223.39     1914.54     41.79 o 
  -5   2   2       67.99       75.60      7.39 o 
  -4   2   2        0.07        2.50      5.37 o 
  -3   2   2      789.07      739.86     17.95 o 
  -2   2   2     7139.09     6037.25    115.75 o 
  -1   2   2       34.79       67.63      5.87 o 
   0   2   2    15112.71    13700.18    258.37 o 
   1   2   2     3302.95     3348.34     65.71 o 
   2   2   2     1706.75     1620.11     34.03 o 
   3   2   2    13210.87    12508.31    261.41 o 
   4   2   2     5415.84     5052.06    109.33 o 
   5   2   2        3.13       -1.19      6.86 o 
   6   2   2      514.50      508.76     23.05 o 
   7   2   2     1894.30     1626.69     56.08 o 
   8   2   2       25.70       18.94     13.67 o 
   9   2   2      554.48      485.39     27.78 o 
  10   2   2      726.75      750.95     89.30 o 
  11   2   2      356.94      391.02     28.17 o 
  12   2   2        0.15       -1.20     19.68 o 
  13   2   2      131.76      157.60     27.88 o 
 -15   3   2       34.42       22.54     23.19 o 
 -14   3   2      109.42      149.31     30.92 o 
 -13   3   2      227.28      234.56     26.53 o 
 -12   3   2       23.02       23.56     17.89 o 
 -11   3   2        1.85      -14.75     14.75 o 
 -10   3   2     2781.22     2488.53    114.02 o 
  -9   3   2      648.35      572.42     23.19 o 
  -8   3   2      300.92      318.13     22.05 o 
  -7   3   2       17.54        4.64      7.00 o 
  -6   3   2     1106.78     1195.02     28.56 o 
  -5   3   2      264.69      212.05     10.13 o 
  -4   3   2     5629.97     4796.63     94.00 o 
  -3   3   2     4615.41     4337.51     84.69 o 
  -2   3   2     5314.33     5539.73    107.06 o 
  -1   3   2    26846.87    27971.34    548.65 o 
   0   3   2    19337.65    19106.08    359.43 o 
   1   3   2       84.21       96.16      6.72 o 
   2   3   2      421.97      287.76     11.07 o 
   3   3   2        7.55        6.01      5.12 o 
   4   3   2       30.41       11.02      5.25 o 
   5   3   2     1909.27     1713.34     49.07 o 
   6   3   2      117.72       73.78      9.59 o 
   7   3   2     1495.18     1339.84     64.63 o 
   8   3   2     1244.83     1166.10     56.78 o 
   9   3   2      290.28      303.65     23.03 o 
  10   3   2       15.63       18.81     17.38 o 
  11   3   2       27.06       30.21     19.46 o 
  12   3   2       97.20      140.49     24.60 o 
  13   3   2      144.83      171.04     28.54 o 
 -15   4   2        2.31      -22.22     22.22 o 
 -14   4   2      206.78      217.53     28.12 o 
 -13   4   2       66.93       35.97     23.26 o 
 -12   4   2      593.41      572.27     57.62 o 
 -11   4   2      301.01      292.79     24.07 o 
 -10   4   2     1116.18     1142.73     44.64 o 
  -9   4   2       17.09       -7.32      8.62 o 
  -8   4   2     1902.94     1869.10     67.61 o 
  -7   4   2     6667.44     6179.21    122.08 o 
  -6   4   2     1296.21     1351.14     31.71 o 
  -5   4   2     3826.46     3901.92     78.37 o 
  -4   4   2     1467.32     1295.40     29.39 o 
  -3   4   2       56.84       44.30      6.39 o 
  -2   4   2      993.51      947.60     24.95 o 
  -1   4   2     4296.07     4910.69    137.49 o 
   0   4   2     8976.87     9736.64    201.71 o 
   1   4   2      100.52      128.51      7.88 o 
   2   4   2        0.93        3.91      5.55 o 
   3   4   2     2873.67     2521.31     57.16 o 
   4   4   2       32.15       16.50      9.16 o 
   5   4   2      590.03      479.75     24.84 o 
   6   4   2      154.88      147.87     12.00 o 
   7   4   2      441.53      402.12     27.00 o 
   8   4   2      730.00      632.10     41.38 o 
   9   4   2      719.33      684.80     54.28 o 
  10   4   2      307.85      346.29     26.21 o 
  11   4   2      127.94       93.48     24.87 o 
  12   4   2       24.92       34.54     22.34 o 
  13   4   2        4.57       -1.74     24.34 o 
 -15   5   2      232.91      245.17     31.58 o 
 -14   5   2       14.19       10.83     21.09 o 
 -13   5   2       67.83       51.45     20.86 o 
 -12   5   2      187.18      210.02     25.92 o 
 -11   5   2      374.91      328.72     25.58 o 
 -10   5   2      561.14      551.28     36.92 o 
  -9   5   2        1.21       13.64      9.12 o 
  -8   5   2      135.66      143.76     11.22 o 
  -7   5   2      529.15      490.04     16.99 o 
  -6   5   2       88.18      102.54      9.02 o 
  -5   5   2        1.22        6.68      6.38 o 
  -4   5   2     2455.50     2466.23     51.56 o 
  -3   5   2    13135.99    13569.92    390.95 o 
  -2   5   2      897.51     1082.96     28.62 o 
  -1   5   2      235.20      248.60     12.11 o 
   0   5   2     5513.70     5627.61    109.28 o 
   1   5   2     2015.65     1889.95     40.19 o 
   2   5   2      472.86      432.90     14.32 o 
   3   5   2     1982.32     1854.81     40.00 o 
   4   5   2        0.38       -5.23      5.67 o 
   5   5   2        0.84       -5.82      5.82 o 
   6   5   2     2511.48     2158.22     91.38 o 
   7   5   2      633.40      531.67     34.86 o 
   8   5   2      251.57      283.20     21.92 o 
   9   5   2      270.77      254.11     22.35 o 
  10   5   2      582.81      589.36     37.33 o 
  11   5   2      342.39      382.66     48.97 o 
  12   5   2       57.14       60.79     23.53 o 
  13   5   2      165.28      216.16     30.70 o 
 -15   6   2        0.24       14.28     25.50 o 
 -14   6   2        0.06       23.84     30.01 o 
 -13   6   2       99.23      101.01     23.79 o 
 -12   6   2      211.90      206.54     24.56 o 
 -11   6   2      544.15      480.93     41.06 o 
 -10   6   2       20.22       22.08     13.02 o 
  -9   6   2       46.12       49.92      9.97 o 
  -8   6   2      498.31      413.54     16.69 o 
  -7   6   2      721.19      695.72     21.16 o 
  -6   6   2      247.42      219.73     11.82 o 
  -5   6   2      177.43      193.09     10.91 o 
  -4   6   2        4.62        2.82      6.79 o 
  -3   6   2     3300.86     3327.48     87.08 o 
  -2   6   2      878.03      816.45     24.23 o 
  -1   6   2    10172.68    11748.23    244.32 o 
   0   6   2      475.11      510.63     18.91 o 
   1   6   2     5214.05     5475.27    149.16 o 
   2   6   2        0.33        0.49      6.21 o 
   3   6   2     1841.75     1535.03     59.49 o 
   4   6   2     2731.12     2162.77    106.59 o 
   5   6   2       10.41        8.44      6.75 o 
   6   6   2       61.80       39.69     11.88 o 
   7   6   2      348.67      300.37     19.91 o 
   8   6   2      610.06      560.51     27.96 o 
   9   6   2       12.34        8.60     16.15 o 
  10   6   2      900.97      982.18    106.52 o 
  11   6   2       56.12       57.96     21.84 o 
  12   6   2       33.70       22.77     23.20 o 
  13   6   2       71.35       88.26     28.27 o 
 -15   7   2        2.70        5.00     26.16 o 
 -14   7   2      177.00      211.24     36.50 o 
 -13   7   2      279.06      308.75     29.29 o 
 -12   7   2      183.45      143.32     28.89 o 
 -11   7   2     1932.35     1875.87    158.66 o 
 -10   7   2      605.73      522.97     24.61 o 
  -9   7   2      586.46      617.57     30.97 o 
  -8   7   2       64.84       81.36     12.01 o 
  -7   7   2       16.81       28.62      8.84 o 
  -6   7   2      239.29      282.68     15.35 o 
  -5   7   2     2699.16     2529.72     54.38 o 
  -4   7   2    11595.12    11855.32    255.16 o 
  -3   7   2     4622.55     5057.65    110.17 o 
  -2   7   2     2639.91     3098.17     70.69 o 
  -1   7   2      240.06      356.44     15.65 o 
   0   7   2     1232.38     1240.96     33.25 o 
   1   7   2      890.12      984.78     50.57 o 
   2   7   2      460.81      404.87     21.70 o 
   3   7   2      987.94      968.05     27.46 o 
   4   7   2       28.19       47.00      8.12 o 
   5   7   2      262.99      214.86     13.51 o 
   6   7   2     1894.14     1636.85     49.57 o 
   7   7   2        0.81        8.19     10.10 o 
   8   7   2       13.31       15.06     14.56 o 
   9   7   2       50.00       57.90     18.79 o 
  10   7   2       16.64       13.17     18.96 o 
  11   7   2      423.79      484.35     32.88 o 
  12   7   2      853.66     1008.45     54.88 o 
  13   7   2       77.94       89.63     28.71 o 
 -15   8   2       39.76       40.36     28.53 o 
 -14   8   2      374.86      437.15     47.17 o 
 -13   8   2      601.63      682.18     76.51 o 
 -12   8   2       27.91       15.06     19.92 o 
 -11   8   2       76.70       78.89     20.47 o 
 -10   8   2       19.28       21.47     13.00 o 
  -9   8   2      439.14      449.49     31.85 o 
  -8   8   2        7.75       19.05      9.58 o 
  -7   8   2     2874.67     2726.75     95.74 o 
  -6   8   2      588.50      564.99     25.68 o 
  -5   8   2     1054.54     1007.61     31.46 o 
  -4   8   2     3576.09     3826.24     86.18 o 
  -3   8   2        9.76       23.47      9.20 o 
  -2   8   2     2063.22     2545.11     60.54 o 
  -1   8   2     2454.76     2604.82     61.30 o 
   0   8   2     1654.45     1940.28     48.85 o 
   1   8   2        7.14        4.12      8.69 o 
   2   8   2     6988.36     7221.24    154.49 o 
   3   8   2     5328.41     5118.94    103.97 o 
   4   8   2     2205.40     1923.17     64.66 o 
   5   8   2        5.24        2.43      7.65 o 
   6   8   2        3.28        1.90      8.32 o 
   7   8   2      822.66      710.17     38.83 o 
   8   8   2        5.19        0.07     14.68 o 
   9   8   2       11.43        9.73     17.28 o 
  10   8   2      703.82      773.59     77.55 o 
  11   8   2      124.71      142.64     25.15 o 
  12   8   2      141.16      154.40     28.00 o 
  13   8   2       51.46       75.94     28.81 o 
 -14   9   2      178.74      225.11     31.34 o 
 -13   9   2      250.63      255.00     35.80 o 
 -12   9   2      148.86      133.97     24.17 o 
 -11   9   2      137.32      147.01     22.28 o 
 -10   9   2     1186.59     1068.01     62.65 o 
  -9   9   2      368.46      330.77     31.71 o 
  -8   9   2       49.57       44.39     10.64 o 
  -7   9   2       20.70       22.65      9.57 o 
  -6   9   2        3.13       16.26      8.75 o 
  -5   9   2     1718.53     1537.24     41.32 o 
  -4   9   2      964.87     1063.95     31.66 o 
  -3   9   2      219.37      189.27     15.68 o 
  -2   9   2       47.39       72.99     13.32 o 
  -1   9   2     1373.47     1605.01     42.05 o 
   0   9   2     1202.99     1250.76     34.92 o 
   1   9   2        0.20       10.64      9.72 o 
   2   9   2     2162.96     2350.49     56.94 o 
   3   9   2      244.59      201.00     11.79 o 
   4   9   2      271.54      266.90     25.38 o 
   5   9   2     1463.84     1293.89     60.05 o 
   6   9   2     1501.52     1251.58     33.17 o 
   7   9   2     1338.80     1128.56     40.19 o 
   8   9   2        7.93       -3.89     14.86 o 
   9   9   2       14.82       27.73     18.21 o 
  10   9   2       11.04       28.95     20.39 o 
  11   9   2       21.82       24.64     22.30 o 
  12   9   2       39.98       39.22     25.86 o 
 -14  10   2      126.07      135.16     35.86 o 
 -13  10   2      229.99      273.37     31.73 o 
 -12  10   2      990.58     1083.69     86.77 o 
 -11  10   2      122.59      117.08     22.23 o 
 -10  10   2       61.64       52.28     15.73 o 
  -9  10   2       75.14      104.73     15.56 o 
  -8  10   2      231.28      231.19     19.15 o 
  -7  10   2     1822.37     1707.03     80.65 o 
  -6  10   2     3704.46     3642.49     85.19 o 
  -5  10   2      248.24      268.42     16.73 o 
  -4  10   2      166.16      177.47     14.47 o 
  -3  10   2      127.47      196.74     15.35 o 
  -2  10   2        1.68       -9.05      9.05 o 
  -1  10   2       11.86       18.06      9.45 o 
   0  10   2     5012.28     5902.79    129.75 o 
   1  10   2     2258.69     2500.63     82.83 o 
   2  10   2      911.28      907.97     33.79 o 
   3  10   2      119.96      139.80     11.44 o 
   4  10   2       22.76       33.14      9.36 o 
   5  10   2     1572.66     1249.12     32.84 o 
   6  10   2      752.20      649.42     22.08 o 
   7  10   2       16.31       19.56     11.95 o 
   8  10   2       51.95       65.05     17.51 o 
   9  10   2     1656.16     1636.17    111.64 o 
  10  10   2       82.77       74.98     23.09 o 
  11  10   2       92.78       98.90     25.23 o 
  12  10   2      135.00      182.32     29.79 o 
 -14  11   2       80.26       55.49     37.27 o 
 -13  11   2      304.50      321.37     44.65 o 
 -12  11   2       17.80       31.59     26.35 o 
 -11  11   2        5.19        6.92     23.67 o 
 -10  11   2      785.51      782.09     46.10 o 
  -9  11   2      250.62      276.17     31.89 o 
  -8  11   2      374.62      391.74     18.85 o 
  -7  11   2       78.72       76.41     12.31 o 
  -6  11   2      869.43      778.79     65.45 o 
  -5  11   2     2070.75     2178.43     56.06 o 
  -4  11   2     1183.37     1081.11     33.68 o 
  -3  11   2      279.73      336.34     19.08 o 
  -2  11   2     4411.55     4953.54    111.94 o 
  -1  11   2      329.09      297.60     17.48 o 
   0  11   2     1885.64     2328.55     58.36 o 
   1  11   2     3081.02     3616.28     93.71 o 
   2  11   2     1686.65     1734.05     46.37 o 
   3  11   2     1330.77     1343.44     53.60 o 
   4  11   2      710.39      656.62     30.30 o 
   5  11   2      638.07      514.86     19.59 o 
   6  11   2     1116.44     1000.13     43.60 o 
   7  11   2      278.46      249.10     18.91 o 
   8  11   2      126.24       81.77     18.98 o 
   9  11   2       12.12        5.11     18.97 o 
  10  11   2       16.94       23.13     21.32 o 
  11  11   2      510.80      551.71     35.96 o 
  12  11   2      157.26      190.65     30.87 o 
 -14  12   2       57.35       82.86     36.19 o 
 -13  12   2      376.32      428.43     43.62 o 
 -12  12   2      489.48      523.57     43.16 o 
 -11  12   2       35.86       30.46     24.66 o 
 -10  12   2       46.71       46.04     18.98 o 
  -9  12   2      467.74      444.52     28.25 o 
  -8  12   2      214.70      194.40     18.68 o 
  -7  12   2       98.88       70.09     14.64 o 
  -6  12   2     5336.09     4833.35    126.79 o 
  -5  12   2        0.75      -10.66     11.05 o 
  -4  12   2       15.60       24.75     12.83 o 
  -3  12   2     1578.33     1584.72     45.27 o 
  -2  12   2     1227.55     1233.98     37.45 o 
  -1  12   2      678.66      765.05     27.58 o 
   0  12   2     3079.74     3550.58     84.08 o 
   1  12   2       66.87       75.83     13.76 o 
   2  12   2     1027.05     1191.10     50.65 o 
   3  12   2     3137.91     3035.99     73.25 o 
   4  12   2      777.40      733.35     24.54 o 
   5  12   2       31.22       29.56     10.95 o 
   6  12   2      566.35      510.15     35.02 o 
   7  12   2       66.92       51.69     15.30 o 
   8  12   2     1138.53      909.63     39.55 o 
   9  12   2       74.40       76.26     21.25 o 
  10  12   2       32.65       35.75     22.76 o 
  11  12   2      390.23      434.48     33.92 o 
  12  12   2        8.92       46.32     35.00 o 
 -13  13   2      216.04      234.89     38.80 o 
 -12  13   2       20.96       -9.77     28.00 o 
 -11  13   2      141.40      114.73     30.58 o 
 -10  13   2      165.37      174.87     23.41 o 
  -9  13   2      684.20      668.36     51.09 o 
  -8  13   2      834.07      855.09     53.21 o 
  -7  13   2      859.00      799.36     33.58 o 
  -6  13   2     2477.18     2415.38     63.10 o 
  -5  13   2     3351.13     3262.84     79.93 o 
  -4  13   2      978.47     1003.43     43.67 o 
  -3  13   2      260.01      261.19     18.67 o 
  -2  13   2       22.61       24.03     12.35 o 
  -1  13   2      964.95     1048.72     34.26 o 
   0  13   2       35.55       38.27     12.21 o 
   1  13   2     1295.84     1489.36     73.20 o 
   2  13   2      749.73      831.12     50.65 o 
   3  13   2      490.44      532.80     24.64 o 
   4  13   2      198.71      216.68     19.05 o 
   5  13   2      109.62      100.53     13.59 o 
   6  13   2      570.88      495.71     21.31 o 
   7  13   2      350.17      339.60     21.85 o 
   8  13   2       42.63       34.61     16.00 o 
   9  13   2        2.41      -19.54     19.54 o 
  10  13   2      196.54      191.38     35.18 o 
  11  13   2        4.19       23.71     32.28 o 
 -13  14   2      392.49      322.46     44.47 o 
 -12  14   2       66.49       71.30     32.26 o 
 -11  14   2       81.78       61.34     28.37 o 
 -10  14   2      153.54      166.06     30.53 o 
  -9  14   2       46.85       23.80     35.08 o 
  -8  14   2      157.29      188.87     20.35 o 
  -7  14   2     1954.17     1710.37     60.82 o 
  -6  14   2      119.44      123.03     23.90 o 
  -5  14   2       10.05       22.99     13.78 o 
  -4  14   2      612.11      574.42     28.41 o 
  -3  14   2       21.67       17.92     12.49 o 
  -2  14   2      626.72      614.14     26.30 o 
  -1  14   2      685.49      685.63     31.23 o 
   0  14   2       32.04       57.10     15.33 o 
   1  14   2      233.76      255.68     20.89 o 
   2  14   2      859.80      916.85     39.81 o 
   3  14   2     1337.99     1302.44     48.43 o 
   4  14   2     2604.69     2438.21     82.12 o 
   5  14   2      967.73      830.06     27.61 o 
   6  14   2      256.25      263.78     18.28 o 
   7  14   2       36.34       12.81     19.86 o 
   8  14   2      358.58      315.46     26.44 o 
   9  14   2      560.08      453.30     38.59 o 
  10  14   2      218.72      187.69     32.60 o 
  11  14   2       90.87       89.65     33.09 o 
 -12  15   2       58.44       57.84     31.98 o 
 -11  15   2      456.26      499.47     85.33 o 
 -10  15   2       36.18       83.13     22.82 o 
  -9  15   2      228.62      260.50     26.89 o 
  -8  15   2        1.54        8.56     15.18 o 
  -7  15   2      176.13      183.12     19.77 o 
  -6  15   2       55.53       58.49     15.75 o 
  -5  15   2        0.30        9.37     12.99 o 
  -4  15   2       21.73       16.16     13.89 o 
  -3  15   2     2129.55     2115.67     66.25 o 
  -2  15   2       21.31       34.54     12.98 o 
  -1  15   2       18.46       30.64     14.18 o 
   0  15   2     2138.45     2313.01     69.51 o 
   1  15   2      408.53      454.54     26.96 o 
   2  15   2      661.39      630.34     31.86 o 
   3  15   2      303.20      319.74     24.37 o 
   4  15   2      106.81      142.29     24.29 o 
   5  15   2      155.16       99.74     16.92 o 
   6  15   2     1128.61     1004.28     36.29 o 
   7  15   2     1374.47     1242.71     47.85 o 
   8  15   2       22.06        1.31     18.55 o 
   9  15   2       12.10       26.19     25.99 o 
  10  15   2      249.99      177.84     35.59 o 
  11  15   2       13.97        5.69     89.43 o 
 -12  16   2      565.05      596.95     98.01 o 
 -11  16   2       72.45       56.71     31.76 o 
 -10  16   2      242.21      250.82     35.61 o 
  -9  16   2      164.95      204.04     26.74 o 
  -8  16   2      153.76      152.62     20.49 o 
  -7  16   2     1085.55      923.57     43.66 o 
  -6  16   2       82.81      110.44     18.91 o 
  -5  16   2     3471.41     3533.75     88.84 o 
  -4  16   2       12.89       13.73     14.50 o 
  -3  16   2     2216.95     2291.85     62.75 o 
  -2  16   2      666.25      615.11     31.18 o 
  -1  16   2     1836.96     2069.96     80.50 o 
   0  16   2      248.03      277.60     23.03 o 
   1  16   2       52.81       49.94     17.44 o 
   2  16   2      558.13      578.28     31.84 o 
   3  16   2      428.26      447.79     28.83 o 
   4  16   2      122.66      146.52     27.55 o 
   5  16   2       46.48       30.02     18.15 o 
   6  16   2      866.07      905.71     59.61 o 
   7  16   2        8.30       14.07     27.66 o 
   8  16   2      288.39      253.45     34.22 o 
   9  16   2        2.06      -18.11     26.46 o 
  10  16   2      158.99      106.03     34.71 o 
 -12  17   2       77.21      110.11     89.16 o 
 -11  17   2       99.44       86.35     34.29 o 
 -10  17   2      435.40      509.78     42.61 o 
  -9  17   2      807.90      713.48     48.50 o 
  -8  17   2      102.94       70.77     19.27 o 
  -7  17   2     1984.74     1783.79     73.92 o 
  -6  17   2      819.66      845.10     39.74 o 
  -5  17   2     2154.31     2029.75     61.36 o 
  -4  17   2      307.95      305.05     25.01 o 
  -3  17   2      195.35      196.03     22.55 o 
  -2  17   2      409.37      431.31     27.59 o 
  -1  17   2      658.97      730.95     35.09 o 
   0  17   2      722.12      743.75     35.41 o 
   1  17   2       80.00       87.33     18.77 o 
   2  17   2      581.89      676.75     34.80 o 
   3  17   2     1153.48     1249.22     49.08 o 
   4  17   2      684.51      641.27     46.73 o 
   5  17   2       42.37       32.91     20.08 o 
   6  17   2      127.49      161.81     30.79 o 
   7  17   2      232.86      266.32     34.82 o 
   8  17   2       18.40       17.89     26.46 o 
   9  17   2      103.98       -6.07     39.96 o 
  10  17   2       16.59      -39.40     44.14 o 
 -11  18   2       13.34      -12.00     31.70 o 
 -10  18   2       94.45       67.90     25.46 o 
  -9  18   2        5.26        9.00     22.15 o 
  -8  18   2      838.20      813.00     40.51 o 
  -7  18   2      992.39      873.49     41.61 o 
  -6  18   2       22.07       30.29     18.55 o 
  -5  18   2        7.68       -5.40     16.53 o 
  -4  18   2       70.14       49.95     17.89 o 
  -3  18   2     1511.23     1645.15     57.63 o 
  -2  18   2      587.21      677.98     34.66 o 
  -1  18   2      638.49      667.08     34.33 o 
   0  18   2       81.02       92.96     20.19 o 
   1  18   2        9.26       10.57     16.44 o 
   2  18   2       14.77       17.35     18.03 o 
   3  18   2      908.02      987.29     44.19 o 
   4  18   2       40.78       14.47     18.95 o 
   5  18   2        1.12       -0.71     20.05 o 
   6  18   2      167.48      186.40     33.90 o 
   7  18   2       31.71       41.28     27.43 o 
   8  18   2      450.65      407.84     39.88 o 
   9  18   2      414.08      321.78     58.48 o 
 -10  19   2      444.43      496.77    106.58 o 
  -9  19   2      630.44      558.18     48.69 o 
  -8  19   2      111.51       60.56     23.32 o 
  -7  19   2      163.15      113.40     24.45 o 
  -6  19   2        4.51       15.26     22.98 o 
  -5  19   2        3.99       -9.83     16.98 o 
  -4  19   2      134.75      132.26     22.55 o 
  -3  19   2     1351.93     1310.03     51.11 o 
  -2  19   2        4.07       11.70     23.50 o 
  -1  19   2      824.82      847.69     40.06 o 
   0  19   2     1066.14      918.60     41.98 o 
   1  19   2     1012.18      965.84     43.39 o 
   2  19   2       10.94       32.12     18.82 o 
   3  19   2        0.87       23.80     19.32 o 
   4  19   2       95.59      102.11     23.12 o 
   5  19   2      237.78      241.90     49.05 o 
   6  19   2      767.37      802.96     66.07 o 
   7  19   2      769.06      760.50     62.85 o 
   8  19   2        2.89      -10.33     29.53 o 
 -10  20   2      127.83       70.37     43.03 o 
  -9  20   2      496.21      465.12    100.12 o 
  -8  20   2      300.21      271.39     38.90 o 
  -7  20   2        7.65       32.09     21.43 o 
  -6  20   2        0.93       -6.18     18.95 o 
  -5  20   2      793.35      736.45     40.50 o 
  -4  20   2       15.43       15.58     18.05 o 
  -3  20   2      372.45      404.19     31.59 o 
  -2  20   2     1568.87     1616.59     59.07 o 
  -1  20   2      238.46      302.39     27.54 o 
   0  20   2        0.25        9.36     16.49 o 
   1  20   2       82.06       82.42     21.98 o 
   2  20   2      205.93      237.84     27.84 o 
   3  20   2     1312.58     1385.65     56.50 o 
   4  20   2      392.89      428.92     35.56 o 
   5  20   2       72.25       62.42     30.82 o 
   6  20   2       15.06      -10.77     28.86 o 
   7  20   2       69.83       37.31     31.77 o 
   8  20   2      214.42      184.74     38.16 o 
  -9  21   2      507.20      562.12     80.58 o 
  -8  21   2      137.92      102.27     31.57 o 
  -7  21   2       12.14      -18.16     21.06 o 
  -6  21   2        0.15        9.59     21.82 o 
  -5  21   2        2.65       -9.13     22.25 o 
  -4  21   2      368.10      388.69     30.70 o 
  -3  21   2      739.55      677.56     47.96 o 
  -2  21   2      444.28      465.51     32.29 o 
  -1  21   2     1529.05     1553.91     59.05 o 
   0  21   2      315.33      331.50     28.49 o 
   1  21   2      141.45      180.87     26.48 o 
   2  21   2       24.20       30.00     21.28 o 
   3  21   2        6.24       16.76     21.28 o 
   4  21   2        0.09      -12.93     21.29 o 
   5  21   2     1215.45     1307.41    107.64 o 
   6  21   2      366.42      408.33     87.30 o 
   7  21   2      131.90       66.30     35.97 o 
  -8  22   2      282.28      233.71     39.30 o 
  -7  22   2      908.90      891.35     51.67 o 
  -6  22   2      336.98      341.40     33.19 o 
  -5  22   2      501.82      497.53     35.77 o 
  -4  22   2      540.07      532.37     40.85 o 
  -3  22   2      292.93      248.06     29.22 o 
  -2  22   2      772.34      782.67     41.30 o 
  -1  22   2      502.09      452.01     32.93 o 
   0  22   2      301.72      357.44     32.62 o 
   1  22   2        8.89       25.33     20.80 o 
   2  22   2      880.52      906.82     46.00 o 
   3  22   2      146.72      169.72     28.81 o 
   4  22   2        2.08       -8.61     23.01 o 
   5  22   2       33.01       32.27     28.99 o 
   6  22   2       24.31       17.01     32.90 o 
  -7  23   2        0.97       44.52     29.28 o 
  -6  23   2      147.55      200.88     30.78 o 
  -5  23   2      518.56      545.71     37.77 o 
  -4  23   2     1039.94     1006.92     48.62 o 
  -3  23   2       59.68       67.80     23.67 o 
  -2  23   2       70.14       99.58     23.83 o 
  -1  23   2     1259.54     1189.09     52.59 o 
   0  23   2      986.55      965.76     47.42 o 
   1  23   2      546.75      577.49     39.10 o 
   2  23   2       30.84       40.30     26.11 o 
   3  23   2        0.66       20.85     23.63 o 
   4  23   2        0.89        0.18     23.99 o 
   5  23   2      186.12      171.39     31.90 o 
  -5  24   2      355.99      365.67     49.69 o 
  -4  24   2      691.58      633.59     59.83 o 
  -3  24   2       36.97       30.39     23.70 o 
  -2  24   2        7.44       15.56     21.47 o 
  -1  24   2      308.14      345.43     33.91 o 
   0  24   2      286.94      310.30     32.85 o 
   1  24   2       56.96       63.54     25.30 o 
   2  24   2      222.03      262.51     33.72 o 
   3  24   2      180.54      226.89     32.43 o 
  -3  25   2       16.36       26.08     23.37 o 
  -2  25   2        9.23       15.96     23.71 o 
  -1  25   2      512.88      555.47     40.15 o 
   0  25   2     1473.53     1447.59     62.62 o 
   1  25   2      433.27      468.31     38.97 o 
 -16   1   3       20.77       18.84     26.57 o 
 -15   1   3       62.68       68.56     25.66 o 
 -14   1   3        0.11       -5.87     20.58 o 
 -13   1   3        0.06      -10.20     18.11 o 
 -12   1   3      268.31      246.53     24.73 o 
 -11   1   3       50.61       30.91     16.81 o 
 -10   1   3        3.60        6.60     10.52 o 
  -9   1   3        0.09        3.25      9.08 o 
  -8   1   3        2.44        3.65      7.91 o 
  -7   1   3        3.43        8.62      7.70 o 
  -6   1   3       50.62       53.98     11.17 o 
  -5   1   3      133.68      112.85      9.00 o 
  -4   1   3     8676.25     9464.29    184.88 o 
  -3   1   3      711.72      615.54     16.27 o 
  -2   1   3     3804.91     3998.49     89.78 o 
  -1   1   3     4394.44     4114.95    100.32 o 
   0   1   3      461.69      439.50     12.27 o 
   1   1   3      295.52      274.75      9.90 o 
   2   1   3     4448.72     4783.49    101.55 o 
   3   1   3        7.03       -1.41      6.75 o 
   4   1   3      183.92      201.31     10.16 o 
   5   1   3     3901.23     4156.68     93.28 o 
   6   1   3      478.36      439.55     37.67 o 
   7   1   3      219.99      244.36     23.59 o 
   8   1   3     1549.12     1494.22     86.89 o 
   9   1   3      148.53      150.38     21.06 o 
  10   1   3        1.73      -12.97     18.29 o 
  11   1   3        8.22        9.74     21.96 o 
  12   1   3       19.27       28.81     22.24 o 
  13   1   3       40.86       43.47     28.53 o 
 -16   2   3       33.07        9.66     41.64 o 
 -15   2   3      169.85      168.05     28.05 o 
 -14   2   3       34.79       40.72     22.80 o 
 -13   2   3      583.63      643.73     56.22 o 
 -12   2   3       99.06      109.22     20.95 o 
 -11   2   3      700.93      656.40     33.26 o 
 -10   2   3      466.61      486.88     19.36 o 
  -9   2   3       21.76       34.08      9.69 o 
  -8   2   3     1826.78     1912.92     44.09 o 
  -7   2   3     1405.58     1648.48     39.20 o 
  -6   2   3     1159.96     1185.46     29.05 o 
  -5   2   3     2323.19     2433.82     51.23 o 
  -4   2   3     2141.86     2068.53     43.68 o 
  -3   2   3       21.29       16.80      7.58 o 
  -2   2   3     3190.47     3349.42     66.58 o 
  -1   2   3      125.17      144.88      8.82 o 
   0   2   3     2306.13     2368.48     48.09 o 
   1   2   3     3832.97     4111.73     80.86 o 
   2   2   3       55.92       85.76      7.28 o 
   3   2   3      355.78      334.62     12.15 o 
   4   2   3      193.91      178.58     11.83 o 
   5   2   3     1326.14     1382.25     48.49 o 
   6   2   3      473.17      477.03     23.74 o 
   7   2   3      519.89      517.50     57.47 o 
   8   2   3      235.03      221.80     20.97 o 
   9   2   3       69.54       75.94     18.59 o 
  10   2   3      255.55      270.03     27.77 o 
  11   2   3      120.17      142.71     24.46 o 
  12   2   3       43.28       38.13     23.20 o 
  13   2   3        4.76        0.56     24.99 o 
 -16   3   3       50.77       55.08     60.64 o 
 -15   3   3        6.32       19.55     23.57 o 
 -14   3   3       11.83        3.13     20.79 o 
 -13   3   3       63.16       68.45     21.59 o 
 -12   3   3      446.70      414.47     29.28 o 
 -11   3   3      128.08      100.00     19.31 o 
 -10   3   3      180.22      171.96     13.66 o 
  -9   3   3       69.30       81.75     11.19 o 
  -8   3   3      623.59      669.79     21.47 o 
  -7   3   3       94.66      115.65     10.47 o 
  -6   3   3     1082.67      968.21     25.20 o 
  -5   3   3        3.84        1.35      6.32 o 
  -4   3   3     4591.24     4338.52     86.11 o 
  -3   3   3     2538.48     2277.34     47.40 o 
  -2   3   3        2.29        2.52      5.81 o 
  -1   3   3       42.20       53.57      6.56 o 
   0   3   3     1193.89     1169.60     26.58 o 
   1   3   3        9.43        5.42      5.82 o 
   2   3   3      239.33      260.62     12.68 o 
   3   3   3      999.28      937.73     23.41 o 
   4   3   3     4838.75     4878.19    120.36 o 
   5   3   3      187.27      198.61     11.26 o 
   6   3   3      928.54      805.75     53.00 o 
   7   3   3      646.55      643.39     28.87 o 
   8   3   3        1.44        7.45     14.96 o 
   9   3   3       63.71       58.03     21.05 o 
  10   3   3      144.76      157.44     22.99 o 
  11   3   3       27.20       39.62     21.68 o 
  12   3   3        0.48      -11.70     22.34 o 
  13   3   3        0.11        8.92     25.90 o 
 -15   4   3        7.49        0.85     22.60 o 
 -14   4   3      378.01      437.27     45.72 o 
 -13   4   3       41.94       39.19     20.88 o 
 -12   4   3       12.03       -2.73     17.39 o 
 -11   4   3        7.35       -4.60     16.07 o 
 -10   4   3        5.71       -5.80     11.60 o 
  -9   4   3        0.02       -6.73      9.30 o 
  -8   4   3      210.38      232.53     13.63 o 
  -7   4   3     1740.07     1708.07     44.34 o 
  -6   4   3       23.09       54.83      8.45 o 
  -5   4   3        2.61       -0.95      6.59 o 
  -4   4   3     1661.26     1663.75     36.85 o 
  -3   4   3      790.57      844.62     21.71 o 
  -2   4   3        6.56        5.13      6.56 o 
  -1   4   3     1110.30     1375.61     30.90 o 
   0   4   3     1978.39     2123.79     41.21 o 
   1   4   3     1448.98     1442.95     32.37 o 
   2   4   3      102.15      109.54      8.64 o 
   3   4   3      569.26      658.00     18.78 o 
   4   4   3     3209.48     3104.37     88.21 o 
   5   4   3     1231.67     1217.60     33.05 o 
   6   4   3      200.65      162.53     13.80 o 
   7   4   3     3728.50     3299.26     91.75 o 
   8   4   3     1552.12     1587.01    128.59 o 
   9   4   3        5.98       10.51     16.57 o 
  10   4   3      175.53      172.63     23.19 o 
  11   4   3      309.60      352.69     29.31 o 
  12   4   3       59.75       91.63     24.94 o 
  13   4   3        0.46        9.69     44.46 o 
 -15   5   3        6.04        0.18     24.38 o 
 -14   5   3       49.11       55.01     23.17 o 
 -13   5   3      106.26      110.80     23.10 o 
 -12   5   3        9.03       12.02     19.02 o 
 -11   5   3     1068.00      971.08     63.93 o 
 -10   5   3     1306.62     1308.54     76.59 o 
  -9   5   3      239.65      280.61     15.90 o 
  -8   5   3        6.03       15.43      9.29 o 
  -7   5   3      517.72      532.90     21.11 o 
  -6   5   3       23.68       26.37      8.12 o 
  -5   5   3      333.41      384.69     14.65 o 
  -4   5   3      145.65      176.12     10.54 o 
  -3   5   3      490.88      549.88     17.14 o 
  -2   5   3     1255.16     1331.93     31.18 o 
  -1   5   3       56.54       59.11      7.77 o 
   0   5   3       19.21       34.77      8.00 o 
   1   5   3    12523.05    12940.18    246.97 o 
   2   5   3     3240.74     3596.58     73.12 o 
   3   5   3       15.28       26.11      7.54 o 
   4   5   3      779.57      708.40     22.21 o 
   5   5   3        6.05       18.12      7.41 o 
   6   5   3      514.87      365.12     25.88 o 
   7   5   3        6.72        9.59     13.88 o 
   8   5   3      105.39      100.60     18.53 o 
   9   5   3       55.89       37.96     17.30 o 
  10   5   3       69.04       80.81     20.84 o 
  11   5   3      116.59       96.64     23.96 o 
  12   5   3        0.31       -2.42     23.64 o 
 -15   6   3       10.09       26.21     25.51 o 
 -14   6   3       48.15       46.55     25.42 o 
 -13   6   3      118.39       95.58     23.93 o 
 -12   6   3       22.51       27.67     19.76 o 
 -11   6   3      401.07      317.12     39.30 o 
 -10   6   3      606.30      620.34     40.26 o 
  -9   6   3     1533.21     1562.73     84.75 o 
  -8   6   3      148.53      160.22     12.77 o 
  -7   6   3     1232.92     1187.99     30.86 o 
  -6   6   3      449.89      475.72     17.34 o 
  -5   6   3      544.42      573.00     18.49 o 
  -4   6   3     1955.93     2143.13     46.73 o 
  -3   6   3     7290.14     8301.97    176.01 o 
  -2   6   3     1945.58     2187.76     52.39 o 
  -1   6   3     1011.92     1072.09     29.74 o 
   0   6   3     2310.64     2457.04     57.02 o 
   1   6   3       27.28       64.34      8.62 o 
   2   6   3        3.89       17.87      7.68 o 
   3   6   3      910.30      989.82     25.70 o 
   4   6   3      332.98      363.18     15.24 o 
   5   6   3        0.03       -5.13      7.54 o 
   6   6   3      192.46      176.51     14.88 o 
   7   6   3       70.15       63.01     16.53 o 
   8   6   3      227.41      186.68     26.11 o 
   9   6   3      112.26      120.44     20.74 o 
  10   6   3        4.67       18.22     19.17 o 
  11   6   3      123.72      118.44     25.42 o 
  12   6   3        0.09        5.69     23.87 o 
 -15   7   3       16.77       15.85     27.15 o 
 -14   7   3        1.24       -0.51     23.07 o 
 -13   7   3       97.65       92.55     24.76 o 
 -12   7   3      308.12      303.15     32.77 o 
 -11   7   3      371.07      383.36     24.00 o 
 -10   7   3      124.94      103.64     16.50 o 
  -9   7   3       22.30       27.83     11.45 o 
  -8   7   3      159.03      156.48     13.41 o 
  -7   7   3      107.59      121.97     12.00 o 
  -6   7   3       74.05       59.61      9.78 o 
  -5   7   3        7.27       25.05      8.44 o 
  -4   7   3      644.91      681.14     23.07 o 
  -3   7   3     2598.42     2984.54     69.41 o 
  -2   7   3      364.10      450.73     20.25 o 
  -1   7   3      847.43      889.21     26.99 o 
   0   7   3      778.05      976.30     25.39 o 
   1   7   3     1535.78     1692.32     38.81 o 
   2   7   3      935.57      955.66     25.46 o 
   3   7   3      140.01      139.67     10.93 o 
   4   7   3      233.26      245.01     13.40 o 
   5   7   3       90.57       64.53      9.89 o 
   6   7   3      208.02      180.12     16.87 o 
   7   7   3     1400.10     1368.48     48.49 o 
   8   7   3       37.97       40.12     17.09 o 
   9   7   3       22.60       16.65     18.25 o 
  10   7   3       19.22       25.59     19.77 o 
  11   7   3      211.34      251.44     29.89 o 
  12   7   3      155.65      213.01     30.15 o 
 -15   8   3       65.52       92.73     30.51 o 
 -14   8   3       10.42      -15.19     24.05 o 
 -13   8   3        0.37        1.01     22.70 o 
 -12   8   3       73.10       98.67     23.48 o 
 -11   8   3       86.74       83.39     18.20 o 
 -10   8   3      106.52      100.04     18.96 o 
  -9   8   3      632.61      596.78     31.06 o 
  -8   8   3      370.69      329.66     21.94 o 
  -7   8   3        5.81        1.60      9.48 o 
  -6   8   3        0.92       -6.94      9.60 o 
  -5   8   3       32.32       59.03     11.16 o 
  -4   8   3     3399.97     3601.25     82.79 o 
  -3   8   3       36.59       38.96     10.71 o 
  -2   8   3     6423.00     7528.39    180.36 o 
  -1   8   3      323.26      274.35     15.70 o 
   0   8   3       43.21       12.45      9.69 o 
   1   8   3      549.01      643.51     21.90 o 
   2   8   3      108.58       90.54     10.32 o 
   3   8   3       21.49       35.29      9.20 o 
   4   8   3      281.03      287.53     18.40 o 
   5   8   3      172.77      155.13     20.81 o 
   6   8   3      698.54      669.62     36.01 o 
   7   8   3       22.18       27.26     12.76 o 
   8   8   3     1388.59     1290.94     71.88 o 
   9   8   3        6.81       26.55     18.78 o 
  10   8   3       18.47       26.06     20.96 o 
  11   8   3      332.90      355.17     39.39 o 
  12   8   3       38.40       55.87     27.52 o 
 -15   9   3       54.90       10.86     48.76 o 
 -14   9   3       82.78       91.30     28.27 o 
 -13   9   3      125.71      143.76     27.58 o 
 -12   9   3      165.52      151.24     25.46 o 
 -11   9   3        6.75       -0.73     18.64 o 
 -10   9   3      409.60      438.44     24.33 o 
  -9   9   3      989.04      930.93     41.96 o 
  -8   9   3        3.17       13.99     10.79 o 
  -7   9   3      449.72      471.44     19.63 o 
  -6   9   3      160.09      209.14     17.50 o 
  -5   9   3        2.52       14.72     10.25 o 
  -4   9   3        5.93        5.82      9.94 o 
  -3   9   3      216.30      262.16     16.78 o 
  -2   9   3     1763.22     2073.97     52.66 o 
  -1   9   3      285.55      374.53     18.78 o 
   0   9   3     3758.69     4123.94    102.26 o 
   1   9   3      399.33      464.32     20.80 o 
   2   9   3       16.83       16.53      8.84 o 
   3   9   3      529.09      484.73     18.31 o 
   4   9   3        1.08       -3.17      8.91 o 
   5   9   3      119.60       91.35     11.72 o 
   6   9   3      452.95      392.73     20.20 o 
   7   9   3       10.15       10.56     12.49 o 
   8   9   3      313.95      306.70     24.57 o 
   9   9   3       26.76       26.98     19.06 o 
  10   9   3       10.42       12.86     21.33 o 
  11   9   3       99.03      135.09     28.44 o 
  12   9   3       36.68       30.83     27.94 o 
 -14  10   3       22.30        9.57     32.65 o 
 -13  10   3      137.04      115.12     32.96 o 
 -12  10   3       83.89       77.54     23.93 o 
 -11  10   3        2.06        4.55     19.40 o 
 -10  10   3       73.91       69.43     16.53 o 
  -9  10   3      150.11      181.45     17.05 o 
  -8  10   3      384.55      352.93     25.16 o 
  -7  10   3      546.76      568.92     43.63 o 
  -6  10   3      988.98     1120.27     34.92 o 
  -5  10   3      721.19      726.54     26.97 o 
  -4  10   3     1141.21     1269.04     37.93 o 
  -3  10   3       27.57       56.80     12.42 o 
  -2  10   3     2271.63     2774.74     75.26 o 
  -1  10   3      160.21      209.04     18.16 o 
   0  10   3        0.55       10.56     10.21 o 
   1  10   3      189.86      181.50     16.10 o 
   2  10   3      121.08      139.95     14.68 o 
   3  10   3     1107.17     1091.78     40.21 o 
   4  10   3     1890.35     1755.16     42.34 o 
   5  10   3      415.05      401.17     20.77 o 
   6  10   3        3.24        8.60     11.90 o 
   7  10   3       82.75       58.53     14.60 o 
   8  10   3        0.76       -8.91     16.93 o 
   9  10   3      249.00      224.00     25.03 o 
  10  10   3        9.07       18.27     21.80 o 
  11  10   3      177.25      187.31     30.52 o 
 -14  11   3       42.11       42.87     33.55 o 
 -13  11   3      159.71      158.28     34.49 o 
 -12  11   3        0.40        7.60     25.93 o 
 -11  11   3        6.69       -5.52     17.68 o 
 -10  11   3       30.42       17.70     17.58 o 
  -9  11   3      108.57       96.87     16.70 o 
  -8  11   3       63.87       53.65     15.09 o 
  -7  11   3      144.43      133.64     16.20 o 
  -6  11   3        0.12       10.09     11.40 o 
  -5  11   3       38.49       58.02     14.63 o 
  -4  11   3      270.86      302.08     19.11 o 
  -3  11   3     1082.18     1148.49     36.17 o 
  -2  11   3     1222.86     1512.28     42.83 o 
  -1  11   3      902.02     1021.06     32.80 o 
   0  11   3       49.81       60.15     12.56 o 
   1  11   3       45.93       35.12     13.08 o 
   2  11   3      351.04      352.37     24.88 o 
   3  11   3      120.30      140.07     12.93 o 
   4  11   3     1434.42     1339.69     49.11 o 
   5  11   3      311.11      288.70     16.32 o 
   6  11   3      234.48      197.94     17.62 o 
   7  11   3       14.01       18.06     14.26 o 
   8  11   3       71.09       66.96     20.08 o 
   9  11   3        3.49       -0.05     19.47 o 
  10  11   3        9.77        8.07     24.16 o 
  11  11   3       94.12      107.40     29.19 o 
 -14  12   3       87.42       89.53     37.29 o 
 -13  12   3       33.04      -28.63     28.63 o 
 -12  12   3       38.91       48.11     28.79 o 
 -11  12   3      154.15      134.92     30.64 o 
 -10  12   3        1.31        4.86     20.32 o 
  -9  12   3      124.81      125.45     18.81 o 
  -8  12   3     1005.61      900.57     37.86 o 
  -7  12   3     1094.75     1055.73     52.37 o 
  -6  12   3        9.97       17.23     13.35 o 
  -5  12   3      551.18      587.59     25.70 o 
  -4  12   3      150.76      170.09     17.40 o 
  -3  12   3      127.97      140.55     16.42 o 
  -2  12   3      140.09      222.20     17.29 o 
  -1  12   3      656.97      809.50     29.49 o 
   0  12   3      185.90      172.87     16.85 o 
   1  12   3      409.42      412.32     22.17 o 
   2  12   3       14.49       13.78     15.40 o 
   3  12   3      403.84      378.67     24.43 o 
   4  12   3      370.73      369.72     29.76 o 
   5  12   3      568.81      530.95     21.60 o 
   6  12   3        0.80        6.01     13.52 o 
   7  12   3      363.69      329.53     22.00 o 
   8  12   3      146.20      123.87     23.09 o 
   9  12   3       29.05       18.20     21.11 o 
  10  12   3        2.49      -20.31     26.41 o 
  11  12   3       46.18       32.54     27.66 o 
 -13  13   3      235.77      265.09     40.81 o 
 -12  13   3        3.72      -13.69     28.57 o 
 -11  13   3      320.92      330.48     29.61 o 
 -10  13   3      464.86      538.76     49.62 o 
  -9  13   3      116.47       93.92     18.42 o 
  -8  13   3      355.65      323.07     22.65 o 
  -7  13   3       64.48       48.50     15.60 o 
  -6  13   3     2177.79     2134.99     96.76 o 
  -5  13   3       28.97       41.12     14.32 o 
  -4  13   3     1046.35      991.14     35.00 o 
  -3  13   3       45.79       93.33     16.65 o 
  -2  13   3      249.32      253.27     19.62 o 
  -1  13   3      726.80      828.70     30.80 o 
   0  13   3      285.62      291.57     19.93 o 
   1  13   3       75.36       74.71     15.89 o 
   2  13   3     1192.55     1310.15     40.90 o 
   3  13   3       55.47       46.22     12.60 o 
   4  13   3       25.56       28.60     12.37 o 
   5  13   3       38.37       24.58     12.31 o 
   6  13   3        1.10       -3.58     14.36 o 
   7  13   3       11.03        2.92     15.85 o 
   8  13   3      131.14      132.08     29.09 o 
   9  13   3       44.21        7.25     21.91 o 
  10  13   3      161.74      140.85     28.09 o 
  11  13   3       23.75        5.77     34.12 o 
 -13  14   3       20.86       41.19     35.46 o 
 -12  14   3       49.39        5.89     31.16 o 
 -11  14   3       85.71       56.09     23.79 o 
 -10  14   3      645.48      621.28     48.62 o 
  -9  14   3        1.01        5.60     16.29 o 
  -8  14   3      768.81      755.94     38.35 o 
  -7  14   3       76.89       68.38     17.70 o 
  -6  14   3       16.99       14.95     13.96 o 
  -5  14   3      485.51      514.46     26.27 o 
  -4  14   3      275.68      340.23     22.05 o 
  -3  14   3      107.41      115.47     16.49 o 
  -2  14   3      136.90      129.53     16.53 o 
  -1  14   3       70.90      107.79     17.37 o 
   0  14   3      227.73      328.27     21.50 o 
   1  14   3       79.72      101.56     16.82 o 
   2  14   3       57.21       58.59     16.14 o 
   3  14   3      694.05      643.57     33.86 o 
   4  14   3      204.50      227.73     17.30 o 
   5  14   3      127.25      103.31     15.46 o 
   6  14   3       75.90       52.08     16.47 o 
   7  14   3       69.87       36.69     17.65 o 
   8  14   3        1.86      -16.25     23.93 o 
   9  14   3       27.77      -26.85     26.85 o 
  10  14   3      130.67      123.83     33.23 o 
 -13  15   3       14.34       33.15     35.97 o 
 -12  15   3      172.20      177.25     42.85 o 
 -11  15   3       58.30       36.39     23.35 o 
 -10  15   3      184.45      137.53     25.64 o 
  -9  15   3       51.19       60.42     19.00 o 
  -8  15   3        5.55        9.47     16.58 o 
  -7  15   3      269.52      252.08     21.69 o 
  -6  15   3     1433.14     1367.57     45.22 o 
  -5  15   3      130.39      133.79     19.27 o 
  -4  15   3      418.43      432.90     25.46 o 
  -3  15   3      970.25     1049.24     37.07 o 
  -2  15   3      284.79      374.31     22.71 o 
  -1  15   3     1511.95     1566.70     47.38 o 
   0  15   3       99.17      124.09     17.88 o 
   1  15   3      284.97      339.67     23.17 o 
   2  15   3        0.01      -14.36     14.36 o 
   3  15   3        0.02        0.26     14.32 o 
   4  15   3       27.10       18.92     17.49 o 
   5  15   3      624.92      630.50     33.71 o 
   6  15   3      423.10      423.33     44.57 o 
   7  15   3      243.08      189.15     26.12 o 
   8  15   3       13.05      -24.25     24.25 o 
   9  15   3       42.78       15.60     28.99 o 
  10  15   3        2.09       -2.62     31.49 o 
 -12  16   3       14.05       18.31     32.47 o 
 -11  16   3       14.11       19.14     24.35 o 
 -10  16   3        5.54       -9.70     22.39 o 
  -9  16   3     1101.90     1113.38     42.61 o 
  -8  16   3       56.35       69.08     19.33 o 
  -7  16   3        7.70        2.47     20.13 o 
  -6  16   3        7.72       23.54     16.58 o 
  -5  16   3      748.40      724.28     32.70 o 
  -4  16   3       42.77       36.82     17.83 o 
  -3  16   3       22.69        6.03     13.81 o 
  -2  16   3        6.59       13.64     13.71 o 
  -1  16   3      421.70      411.14     25.01 o 
   0  16   3     1517.88     1590.17     48.81 o 
   1  16   3     2597.34     2859.82     94.07 o 
   2  16   3     1446.11     1628.05     57.05 o 
   3  16   3        2.84       -6.05     17.69 o 
   4  16   3        6.74       25.43     19.88 o 
   5  16   3        5.80       33.75     20.62 o 
   6  16   3       27.21       56.27     26.36 o 
   7  16   3       15.00       16.73     28.16 o 
   8  16   3      185.79      190.81     44.60 o 
   9  16   3        4.88        5.51     40.73 o 
 -12  17   3        2.78      -17.60     33.89 o 
 -11  17   3      357.71      412.05     48.44 o 
 -10  17   3      712.99      724.06     48.14 o 
  -9  17   3       11.71       13.39     19.77 o 
  -8  17   3      375.62      352.53     38.01 o 
  -7  17   3      315.92      354.65     26.05 o 
  -6  17   3      111.39      125.93     19.90 o 
  -5  17   3     1571.34     1571.70     51.13 o 
  -4  17   3        7.51       11.45     15.98 o 
  -3  17   3       23.23       31.76     15.48 o 
  -2  17   3      152.73      174.97     20.08 o 
  -1  17   3       69.27       86.38     18.72 o 
   0  17   3        0.44        5.33     15.61 o 
   1  17   3       29.26       26.90     17.91 o 
   2  17   3       84.08      110.80     21.65 o 
   3  17   3      237.38      253.58     29.98 o 
   4  17   3      211.06      206.65     26.60 o 
   5  17   3       66.06       86.74     23.69 o 
   6  17   3      257.44      249.64     43.56 o 
   7  17   3        7.36       22.18     27.79 o 
   8  17   3        2.17       12.90     40.69 o 
   9  17   3       29.27      -21.70     42.73 o 
 -11  18   3       47.50       44.22     27.70 o 
 -10  18   3        7.91       10.85     35.29 o 
  -9  18   3       67.08       74.51     31.78 o 
  -8  18   3      568.95      529.28     47.92 o 
  -7  18   3      130.96      132.00     22.07 o 
  -6  18   3     1092.94     1012.40     41.60 o 
  -5  18   3       11.75       16.17     17.80 o 
  -4  18   3      190.71      167.66     23.06 o 
  -3  18   3     1364.19     1284.41     49.54 o 
  -2  18   3       16.25       18.39     15.78 o 
  -1  18   3      130.78      165.99     22.86 o 
   0  18   3       30.90       37.94     18.08 o 
   1  18   3      144.67      177.74     24.72 o 
   2  18   3       46.90       42.90     19.48 o 
   3  18   3      455.74      511.74     36.16 o 
   4  18   3        7.15      -12.96     20.22 o 
   5  18   3        9.66       14.26     22.54 o 
   6  18   3       68.92       53.59     31.74 o 
   7  18   3       63.78       58.78     31.78 o 
   8  18   3       45.11      -15.84     41.86 o 
 -10  19   3      459.42      426.02     87.17 o 
  -9  19   3        0.47      -12.65     27.56 o 
  -8  19   3      383.91      339.02     30.55 o 
  -7  19   3        9.55       21.03     20.37 o 
  -6  19   3        0.02        1.17     17.98 o 
  -5  19   3     1436.78     1340.72     52.54 o 
  -4  19   3      129.57      138.23     23.39 o 
  -3  19   3      161.57      168.87     25.37 o 
  -2  19   3       39.17       62.32     19.41 o 
  -1  19   3       25.25       26.89     18.76 o 
   0  19   3     1597.20     1652.73     60.20 o 
   1  19   3      298.98      289.93     29.50 o 
   2  19   3      153.05      140.74     24.82 o 
   3  19   3      497.58      511.08     34.58 o 
   4  19   3       85.50       58.82     24.41 o 
   5  19   3      322.20      352.75     32.71 o 
   6  19   3        3.69       -0.31     29.90 o 
   7  19   3        4.15       53.83     35.45 o 
   8  19   3       21.71        7.01     45.34 o 
 -10  20   3        1.16      -32.98     38.04 o 
  -9  20   3      317.05      250.02     38.24 o 
  -8  20   3      399.96      401.43     33.61 o 
  -7  20   3      263.08      257.36     28.12 o 
  -6  20   3      495.58      549.45     44.58 o 
  -5  20   3     1053.39     1062.47     47.17 o 
  -4  20   3       90.47      109.43     22.50 o 
  -3  20   3        1.40        8.21     17.60 o 
  -2  20   3        2.23       11.86     17.47 o 
  -1  20   3       61.67       49.03     20.24 o 
   0  20   3      130.20      159.73     25.57 o 
   1  20   3       65.95       66.81     23.43 o 
   2  20   3       29.92       29.04     21.20 o 
   3  20   3       86.53       93.79     24.61 o 
   4  20   3      142.35      143.70     28.00 o 
   5  20   3        0.29       20.50     31.09 o 
   6  20   3      207.70      288.44     65.35 o 
   7  20   3        7.83       20.72     33.92 o 
  -9  21   3      383.85      402.18     66.38 o 
  -8  21   3      129.66      176.44     29.91 o 
  -7  21   3        1.58       15.03     21.57 o 
  -6  21   3       76.03       88.45     23.26 o 
  -5  21   3      154.88      150.80     25.63 o 
  -4  21   3       96.72      109.33     23.57 o 
  -3  21   3       68.74       96.70     22.65 o 
  -2  21   3      133.22      174.16     25.61 o 
  -1  21   3       46.73       55.15     22.09 o 
   0  21   3       15.59       30.84     20.78 o 
   1  21   3       10.39       22.94     21.11 o 
   2  21   3       36.00       35.31     22.47 o 
   3  21   3        0.30      -11.21     21.60 o 
   4  21   3      149.63      158.23     29.73 o 
   5  21   3       63.93       93.54     41.61 o 
   6  21   3        4.02       26.65     40.62 o 
  -8  22   3       49.32       33.33     26.64 o 
  -7  22   3        0.21       23.65     26.08 o 
  -6  22   3      243.67      243.50     30.12 o 
  -5  22   3        0.53       16.69     21.03 o 
  -4  22   3      715.58      692.67     39.84 o 
  -3  22   3       53.79       52.56     22.06 o 
  -2  22   3        4.45       -8.98     19.16 o 
  -1  22   3      113.38      104.94     24.43 o 
   0  22   3        1.13        0.97     20.92 o 
   1  22   3       28.62       56.21     23.64 o 
   2  22   3      159.55      192.49     29.81 o 
   3  22   3        4.04       10.77     23.34 o 
   4  22   3      269.27      271.80     41.44 o 
   5  22   3      134.34      132.06     49.38 o 
  -7  23   3      164.22      150.25     29.91 o 
  -6  23   3      324.43      305.70     35.16 o 
  -5  23   3       14.39       -6.94     21.31 o 
  -4  23   3       49.40       78.43     24.76 o 
  -3  23   3       11.40       12.52     20.52 o 
  -2  23   3      268.80      242.99     30.13 o 
  -1  23   3       10.03       19.07     21.68 o 
   0  23   3      111.18      117.96     26.95 o 
   1  23   3        0.08       28.25     23.89 o 
   2  23   3       17.44       47.11     26.14 o 
   3  23   3        3.78        6.52     25.69 o 
   4  23   3        1.79        0.36     28.16 o 
  -5  24   3       55.52       54.09     25.88 o 
  -4  24   3      260.20      237.62     31.67 o 
  -3  24   3      144.25      113.91     27.09 o 
  -2  24   3        0.01       -2.87     21.59 o 
  -1  24   3        6.42        8.43     22.14 o 
   0  24   3      285.06      293.17     34.67 o 
   1  24   3      165.55      160.30     32.17 o 
   2  24   3     1208.14     1355.26     61.45 o 
 -16   0   4       37.87       22.18     37.89 o 
 -15   0   4       32.31       26.95     37.10 o 
 -14   0   4      241.24      300.05     63.86 o 
 -13   0   4       17.14       11.90     29.31 o 
 -12   0   4       54.81       58.16     28.99 o 
 -11   0   4     5471.08     5923.24    269.12 o 
 -10   0   4        6.39       10.27     16.70 o 
  -9   0   4     2481.30     2806.97    106.18 o 
  -8   0   4       71.51       83.75     18.34 o 
  -7   0   4      659.00      759.84     32.63 o 
  -6   0   4      591.80      645.21     28.42 o 
  -5   0   4     8160.80     8976.14    381.02 o 
  -4   0   4      500.33      478.82     21.55 o 
  -3   0   4     1491.70     1665.36     51.17 o 
  -2   0   4     5649.51     5882.74    202.12 o 
  -1   0   4        1.92       23.87     11.37 o 
   0   0   4      184.58      214.71     13.10 o 
   1   0   4     2666.88     2997.02     86.45 o 
   2   0   4     3289.22     4039.85    136.12 o 
   3   0   4       59.09       68.79     11.45 o 
   4   0   4      771.88      750.48     29.81 o 
   5   0   4      420.66      418.19     22.92 o 
   6   0   4      179.33      192.56     26.44 o 
   7   0   4     3018.40     2977.50    118.70 o 
   8   0   4      134.50      110.71     48.46 o 
   9   0   4      317.41      337.37     36.02 o 
  10   0   4      447.40      511.75     62.98 o 
  11   0   4      165.41      178.93     38.55 o 
  12   0   4        6.05      -31.27     31.27 o 
 -16   1   4        0.30      -14.56     25.63 o 
 -15   1   4      113.79      136.13     36.84 o 
 -14   1   4       70.06       84.36     24.66 o 
 -13   1   4       51.93       46.03     22.01 o 
 -12   1   4      923.62      936.83     78.38 o 
 -11   1   4     1101.71     1087.86     62.23 o 
 -10   1   4     2466.88     2673.71     86.40 o 
  -9   1   4      448.89      474.19     19.60 o 
  -8   1   4      110.02      110.43     13.53 o 
  -7   1   4       71.23       65.60     10.23 o 
  -6   1   4      942.58     1161.69     29.46 o 
  -5   1   4      303.21      325.16     13.60 o 
  -4   1   4      137.72      140.41      9.70 o 
  -3   1   4     1351.78     1398.44     31.49 o 
  -2   1   4     3904.89     4213.64    104.64 o 
  -1   1   4      469.51      372.13     17.13 o 
   0   1   4      397.55      384.08     23.27 o 
   1   1   4     1301.20     1446.68     32.20 o 
   2   1   4      819.17      909.56     22.91 o 
   3   1   4       52.65       62.42      7.93 o 
   4   1   4      836.89      926.70     24.52 o 
   5   1   4        8.31       11.19      9.79 o 
   6   1   4       82.39       92.46     15.87 o 
   7   1   4      406.06      407.55     24.69 o 
   8   1   4     1421.76     1455.81     79.46 o 
   9   1   4       98.62       71.90     19.37 o 
  10   1   4        0.69      -12.65     19.63 o 
  11   1   4       41.07       25.85     23.06 o 
  12   1   4       10.53       -3.40     23.68 o 
 -16   2   4       70.95       54.90     28.57 o 
 -15   2   4       36.00       19.34     24.82 o 
 -14   2   4      131.88      130.66     25.96 o 
 -13   2   4        0.12       -3.55     19.74 o 
 -12   2   4       67.11       73.71     21.43 o 
 -11   2   4       58.16       40.51     15.07 o 
 -10   2   4        2.68       11.20     11.14 o 
  -9   2   4      313.53      361.93     17.64 o 
  -8   2   4      462.61      443.23     18.16 o 
  -7   2   4       51.23       59.43     10.14 o 
  -6   2   4     1106.71     1099.67     28.33 o 
  -5   2   4      543.13      492.04     16.68 o 
  -4   2   4     7637.00     7802.88    151.41 o 
  -3   2   4     2024.43     2002.16     42.93 o 
  -2   2   4       66.37      129.90     12.57 o 
  -1   2   4     1008.06      878.81     28.28 o 
   0   2   4     1208.94     1298.96     29.40 o 
   1   2   4     1572.92     1404.35     31.80 o 
   2   2   4       71.36       87.16      8.44 o 
   3   2   4       52.81       61.65      8.31 o 
   4   2   4      317.72      327.51     16.09 o 
   5   2   4      318.59      288.88     22.27 o 
   6   2   4      636.63      626.62     28.76 o 
   7   2   4      301.41      305.51     24.57 o 
   8   2   4      198.95      205.92     21.74 o 
   9   2   4       17.02       18.34     17.87 o 
  10   2   4       36.55       20.84     20.85 o 
  11   2   4       65.54       68.08     24.42 o 
  12   2   4       28.53       13.54     24.04 o 
 -16   3   4       47.48       88.35     29.39 o 
 -15   3   4        0.01       -9.15     23.91 o 
 -14   3   4        0.02       -5.43     22.39 o 
 -13   3   4       10.19      -16.71     20.27 o 
 -12   3   4       18.90       26.56     19.36 o 
 -11   3   4     1187.87     1144.36     67.17 o 
 -10   3   4       11.79       17.66     11.67 o 
  -9   3   4       11.90       12.60     10.80 o 
  -8   3   4       60.73       61.88     11.24 o 
  -7   3   4     1209.58     1352.78     34.01 o 
  -6   3   4      663.18      598.23     19.40 o 
  -5   3   4     6657.18     6957.09    136.27 o 
  -4   3   4      732.89      774.23     21.16 o 
  -3   3   4      917.16      813.09     21.49 o 
  -2   3   4     2278.28     2315.45     48.64 o 
  -1   3   4      845.02      833.04     21.12 o 
   0   3   4     1695.64     1552.87     34.51 o 
   1   3   4      535.56      497.52     18.91 o 
   2   3   4      381.48      369.15     13.95 o 
   3   3   4      706.83      628.21     19.02 o 
   4   3   4        4.27       -3.42      7.44 o 
   5   3   4      485.00      457.16     17.48 o 
   6   3   4     1480.58     1477.82     48.14 o 
   7   3   4       97.18      123.07     18.60 o 
   8   3   4       12.43        3.78     16.36 o 
   9   3   4       48.68       42.28     18.90 o 
  10   3   4        6.30      -10.31     19.00 o 
  11   3   4       10.05        5.14     21.80 o 
  12   3   4        1.48       -3.66     24.29 o 
 -16   4   4       68.67      122.80     31.53 o 
 -15   4   4      156.03      142.49     29.50 o 
 -14   4   4      657.55      790.91     63.95 o 
 -13   4   4      404.35      423.97     31.95 o 
 -12   4   4      745.78      779.89     73.02 o 
 -11   4   4       14.95       16.29     14.64 o 
 -10   4   4     1391.20     1441.68     58.53 o 
  -9   4   4        9.98       24.02     10.84 o 
  -8   4   4       21.85       15.96     10.58 o 
  -7   4   4        0.47        3.17      8.91 o 
  -6   4   4       13.32       -6.86      8.24 o 
  -5   4   4     3631.08     3861.20     78.95 o 
  -4   4   4      794.12      631.40     19.22 o 
  -3   4   4        0.24       -6.77      6.77 o 
  -2   4   4     1082.91     1170.58     28.16 o 
  -1   4   4      114.66      102.83     12.76 o 
   0   4   4       97.44      158.80     11.79 o 
   1   4   4      277.42      311.50     13.82 o 
   2   4   4     1506.80     1499.39     34.80 o 
   3   4   4      968.55     1173.65     36.90 o 
   4   4   4     1248.65     1281.97     35.14 o 
   5   4   4     1678.91     1630.07     57.88 o 
   6   4   4      268.88      214.94     20.18 o 
   7   4   4      252.30      271.04     21.91 o 
   8   4   4      122.08      118.73     19.98 o 
   9   4   4        8.54       -2.80     18.11 o 
  10   4   4       30.03       27.80     21.01 o 
  11   4   4        0.20        3.57     21.97 o 
  12   4   4       50.08       -8.86     37.85 o 
 -15   5   4       33.84        4.12     26.62 o 
 -14   5   4      102.04       92.56     26.38 o 
 -13   5   4       60.18       62.19     22.94 o 
 -12   5   4       59.99       50.33     20.68 o 
 -11   5   4       14.63       -7.14     14.88 o 
 -10   5   4      658.57      670.97     24.63 o 
  -9   5   4       58.26       69.26     12.55 o 
  -8   5   4      938.97      923.68     27.53 o 
  -7   5   4     1994.22     2052.42     47.53 o 
  -6   5   4     1841.78     1860.12     42.99 o 
  -5   5   4      841.99     1065.85     27.72 o 
  -4   5   4      412.37      387.45     15.31 o 
  -3   5   4      721.08      672.98     20.17 o 
  -2   5   4     3506.28     3557.61     72.72 o 
  -1   5   4      129.30      149.77     11.00 o 
   0   5   4     1327.73     1231.29     29.76 o 
   1   5   4      531.03      615.11     18.94 o 
   2   5   4     1633.07     1725.42     39.40 o 
   3   5   4      455.41      519.94     17.88 o 
   4   5   4        3.35        8.14      8.45 o 
   5   5   4        0.70        8.81      8.43 o 
   6   5   4      817.04      782.86     63.88 o 
   7   5   4       65.01       89.87     17.32 o 
   8   5   4      131.33      138.01     21.06 o 
   9   5   4     1474.63     1521.83     64.07 o 
  10   5   4      239.95      249.91     26.91 o 
  11   5   4       25.44       30.56     24.10 o 
  12   5   4       61.61       42.64     28.01 o 
 -15   6   4       42.68       74.78     30.22 o 
 -14   6   4      557.70      509.76     59.28 o 
 -13   6   4      421.50      428.69     33.32 o 
 -12   6   4       55.70       74.61     22.60 o 
 -11   6   4      583.25      590.44     38.33 o 
 -10   6   4      540.40      531.86     22.83 o 
  -9   6   4     1668.58     1639.39     88.97 o 
  -8   6   4       67.23       84.09     12.38 o 
  -7   6   4     3896.13     4162.80     86.94 o 
  -6   6   4        1.86        6.70     10.21 o 
  -5   6   4        6.39        9.89      8.29 o 
  -4   6   4     4074.70     4276.31     87.48 o 
  -3   6   4     1913.50     2012.78     45.38 o 
  -2   6   4        7.11        8.73      7.39 o 
  -1   6   4     2541.63     2746.04     58.20 o 
   0   6   4     1361.71     1535.03     39.61 o 
   1   6   4     2526.13     3004.85     63.27 o 
   2   6   4      440.37      460.26     17.09 o 
   3   6   4      162.05      161.41     12.70 o 
   4   6   4      359.07      390.56     16.81 o 
   5   6   4      545.16      507.45     31.54 o 
   6   6   4      654.13      581.01     28.54 o 
   7   6   4      101.96      118.08     19.87 o 
   8   6   4        8.46       22.82     17.90 o 
   9   6   4        0.09       22.30     19.66 o 
  10   6   4       21.63       15.78     21.19 o 
  11   6   4       21.78       43.86     23.96 o 
 -15   7   4       16.78       32.45     28.26 o 
 -14   7   4      175.57      184.56     30.19 o 
 -13   7   4      147.36      163.57     27.65 o 
 -12   7   4      110.28       95.01     24.36 o 
 -11   7   4      179.32      144.44     19.37 o 
 -10   7   4      623.14      652.05     28.44 o 
  -9   7   4       14.24       10.59     12.20 o 
  -8   7   4     1472.95     1522.19     50.05 o 
  -7   7   4     2582.82     2650.13     59.26 o 
  -6   7   4       14.41        5.26      9.27 o 
  -5   7   4     1162.10     1144.17     41.76 o 
  -4   7   4      136.38      114.38     12.67 o 
  -3   7   4      710.27      911.28     28.83 o 
  -2   7   4     1188.68     1267.98     31.51 o 
  -1   7   4     3327.93     3361.96     70.22 o 
   0   7   4     1238.92     1265.39     34.11 o 
   1   7   4      668.16      736.33     22.50 o 
   2   7   4      514.87      598.06     20.13 o 
   3   7   4      479.41      465.48     19.63 o 
   4   7   4     4917.93     5068.11    103.07 o 
   5   7   4      118.37      120.06     13.75 o 
   6   7   4       40.11       45.35     13.52 o 
   7   7   4       92.19       96.73     19.00 o 
   8   7   4       12.93       12.22     17.51 o 
   9   7   4      915.71      981.90     50.46 o 
  10   7   4      548.93      718.12     40.62 o 
  11   7   4       51.43       62.30     25.60 o 
 -15   8   4      381.20      514.12     58.48 o 
 -14   8   4      158.64      153.24     30.41 o 
 -13   8   4      108.74      101.81     26.77 o 
 -12   8   4      255.82      243.08     28.18 o 
 -11   8   4       63.31       85.57     18.51 o 
 -10   8   4      122.62      149.60     17.21 o 
  -9   8   4     1306.15     1246.51     48.47 o 
  -8   8   4      451.31      390.98     19.59 o 
  -7   8   4      226.56      214.74     15.02 o 
  -6   8   4      103.17      125.34     12.74 o 
  -5   8   4      203.35      203.14     15.28 o 
  -4   8   4      461.91      384.43     18.99 o 
  -3   8   4     2670.71     2744.96     66.53 o 
  -2   8   4      791.43      866.96     28.08 o 
  -1   8   4      888.28     1010.06     30.95 o 
   0   8   4      194.08      172.85     12.74 o 
   1   8   4      841.82      849.94     25.02 o 
   2   8   4      834.58      902.10     38.72 o 
   3   8   4     5683.16     5996.33    131.03 o 
   4   8   4        6.08        7.68      9.73 o 
   5   8   4        2.07       -4.00      9.96 o 
   6   8   4       61.14       53.15     14.50 o 
   7   8   4       78.25       70.04     19.29 o 
   8   8   4        2.85       10.87     17.59 o 
   9   8   4       13.99       41.03     20.69 o 
  10   8   4       58.36       77.17     23.40 o 
  11   8   4      334.51      423.75     39.88 o 
 -15   9   4      281.12      257.85     43.49 o 
 -14   9   4       21.00        0.83     31.19 o 
 -13   9   4      260.24      233.63     31.23 o 
 -12   9   4      435.45      475.20     34.35 o 
 -11   9   4        2.37        9.48     17.50 o 
 -10   9   4       54.68       55.01     15.92 o 
  -9   9   4      409.80      393.97     20.79 o 
  -8   9   4      696.97      643.20     24.34 o 
  -7   9   4     3220.50     3150.90     76.52 o 
  -6   9   4     1771.94     1902.36     51.16 o 
  -5   9   4      248.70      274.17     17.96 o 
  -4   9   4      507.43      461.90     21.76 o 
  -3   9   4      973.09     1137.64     35.35 o 
  -2   9   4       23.24       70.41     12.60 o 
  -1   9   4     4779.48     5109.06    125.32 o 
   0   9   4     3854.91     4093.91     86.20 o 
   1   9   4      992.60      961.10     27.65 o 
   2   9   4     1759.36     1758.26     60.53 o 
   3   9   4     2502.12     2711.55     91.89 o 
   4   9   4      769.73      670.94     28.13 o 
   5   9   4       40.87       25.17     13.34 o 
   6   9   4     1157.54     1063.49     35.67 o 
   7   9   4     1897.10     1799.15     69.00 o 
   8   9   4       10.29        6.26     17.97 o 
   9   9   4      132.24      174.55     25.15 o 
  10   9   4      558.75      666.42     38.89 o 
  11   9   4       45.55       36.18     28.19 o 
 -15  10   4      309.98      343.38     63.58 o 
 -14  10   4     1203.31     1416.49    137.49 o 
 -13  10   4      667.15      696.95     78.90 o 
 -12  10   4       31.44       25.12     27.49 o 
 -11  10   4      194.37      202.29     34.49 o 
 -10  10   4      737.21      761.52     39.55 o 
  -9  10   4      581.49      641.01     25.90 o 
  -8  10   4     2872.49     2833.94     98.26 o 
  -7  10   4      106.55      102.27     15.86 o 
  -6  10   4      281.33      307.08     22.69 o 
  -5  10   4     2274.97     2291.85     59.48 o 
  -4  10   4     1985.72     2062.50     54.79 o 
  -3  10   4     1588.77     1642.06     50.75 o 
  -2  10   4      123.96      168.05     15.83 o 
  -1  10   4        4.04        0.96     10.77 o 
   0  10   4      427.32      512.61     44.87 o 
   1  10   4       76.59       63.60     11.47 o 
   2  10   4     1128.28     1094.81     38.20 o 
   3  10   4     4276.47     4092.88    130.10 o 
   4  10   4      271.71      256.93     16.29 o 
   5  10   4      357.48      340.41     21.62 o 
   6  10   4      349.86      346.23     22.40 o 
   7  10   4      401.40      433.33     28.86 o 
   8  10   4        3.52       26.23     19.20 o 
   9  10   4        4.80       21.81     21.80 o 
  10  10   4       14.11       36.28     24.37 o 
  11  10   4      177.62      179.13     32.38 o 
 -14  11   4        1.15       -4.76     34.64 o 
 -13  11   4      102.37      140.11     35.83 o 
 -12  11   4      223.58      295.79     57.68 o 
 -11  11   4      511.09      560.85     34.99 o 
 -10  11   4       32.26       41.04     16.37 o 
  -9  11   4       46.15       40.50     14.99 o 
  -8  11   4      244.56      244.94     23.99 o 
  -7  11   4     3829.50     3895.61    140.98 o 
  -6  11   4     2545.32     2640.22     67.95 o 
  -5  11   4     2719.24     2931.56     73.48 o 
  -4  11   4     3642.88     3826.00     91.08 o 
  -3  11   4       51.23       82.14     14.39 o 
  -2  11   4      176.26      169.70     16.62 o 
  -1  11   4     2678.12     2865.58     70.97 o 
   0  11   4     3373.55     3586.31     96.75 o 
   1  11   4       61.80       58.75     14.55 o 
   2  11   4      113.10      111.44     13.52 o 
   3  11   4     2918.30     2886.96     80.38 o 
   4  11   4      153.56      148.29     16.63 o 
   5  11   4     1167.19     1088.56     43.03 o 
   6  11   4        5.91       20.39     14.68 o 
   7  11   4      208.80      201.55     23.87 o 
   8  11   4      220.89      218.00     25.18 o 
   9  11   4      518.39      590.30     36.63 o 
  10  11   4      692.69      840.36     51.85 o 
 -14  12   4      322.50      298.59     46.18 o 
 -13  12   4      112.57       97.96     39.38 o 
 -12  12   4       42.06       44.29     31.90 o 
 -11  12   4       53.76       57.16     22.70 o 
 -10  12   4     1352.34     1320.58     87.30 o 
  -9  12   4      111.27       79.76     17.19 o 
  -8  12   4     1497.31     1374.71     49.47 o 
  -7  12   4      905.40      958.74     35.20 o 
  -6  12   4      309.49      336.91     22.38 o 
  -5  12   4     4551.50     4830.86    112.60 o 
  -4  12   4     2306.23     2326.26     61.90 o 
  -3  12   4     1306.20     1246.29     39.24 o 
  -2  12   4       77.87      119.42     15.40 o 
  -1  12   4        9.19       15.69     12.55 o 
   0  12   4      152.62      148.35     16.92 o 
   1  12   4      381.83      390.64     23.00 o 
   2  12   4     4028.80     4386.88    103.05 o 
   3  12   4     1987.19     2013.86    103.99 o 
   4  12   4      254.03      262.55     18.34 o 
   5  12   4        1.72       19.25     13.21 o 
   6  12   4      578.91      578.39     27.59 o 
   7  12   4     1012.98      953.02     49.52 o 
   8  12   4      315.59      328.68     28.80 o 
   9  12   4      236.90      309.17     31.46 o 
  10  12   4        1.49       -8.32     25.94 o 
 -14  13   4      107.86       78.26     54.22 o 
 -13  13   4      940.42     1006.77     78.25 o 
 -12  13   4      506.05      625.75     60.18 o 
 -11  13   4      462.79      504.49     36.85 o 
 -10  13   4      551.18      584.70     32.95 o 
  -9  13   4       24.03       18.40     16.42 o 
  -8  13   4      122.50      143.67     24.44 o 
  -7  13   4     3646.08     3514.65    102.55 o 
  -6  13   4      923.92      955.60     35.62 o 
  -5  13   4     2951.50     3014.15     76.93 o 
  -4  13   4     1127.34     1158.73     39.36 o 
  -3  13   4       77.61       94.98     15.70 o 
  -2  13   4        5.08       39.91     13.94 o 
  -1  13   4     1529.35     1762.44     50.55 o 
   0  13   4     1340.32     1507.85     45.47 o 
   1  13   4        2.60       11.04     14.63 o 
   2  13   4      164.49      173.49     15.54 o 
   3  13   4       52.88       49.67     14.67 o 
   4  13   4      122.00      110.14     16.45 o 
   5  13   4      741.83      726.99     30.14 o 
   6  13   4       27.64       14.50     16.35 o 
   7  13   4      136.10      111.50     23.19 o 
   8  13   4       43.84       28.13     22.28 o 
   9  13   4      706.41      867.25     49.73 o 
  10  13   4      379.19      409.58     53.52 o 
 -13  14   4      241.33      275.17     43.70 o 
 -12  14   4       39.13       48.26     33.24 o 
 -11  14   4       96.11       74.54     23.98 o 
 -10  14   4       66.57       48.83     22.62 o 
  -9  14   4      130.04      129.60     21.50 o 
  -8  14   4        4.45        8.03     16.46 o 
  -7  14   4      273.11      252.82     22.52 o 
  -6  14   4      805.15      791.44     33.43 o 
  -5  14   4     2399.85     2437.77     66.38 o 
  -4  14   4      166.36      172.39     21.46 o 
  -3  14   4     1630.77     1687.84     49.82 o 
  -2  14   4     1271.92     1335.97     42.89 o 
  -1  14   4      305.37      351.98     22.83 o 
   0  14   4      876.59      892.51     34.23 o 
   1  14   4    10426.98    11674.42    300.43 o 
   2  14   4     9595.39    10458.08    245.31 o 
   3  14   4     3153.80     3407.12    116.76 o 
   4  14   4      112.87      126.92     16.97 o 
   5  14   4        0.11       -2.12     17.52 o 
   6  14   4      995.39      872.42     35.00 o 
   7  14   4      479.81      441.64     31.12 o 
   8  14   4      186.29      190.41     27.59 o 
   9  14   4       31.97      -10.12     31.89 o 
 -13  15   4       71.75       62.39     46.67 o 
 -12  15   4      478.53      466.90     48.37 o 
 -11  15   4     1264.93     1230.01     92.49 o 
 -10  15   4      487.63      505.54     63.56 o 
  -9  15   4      170.21      177.64     23.17 o 
  -8  15   4      275.91      289.22     35.07 o 
  -7  15   4      905.02      838.35     35.50 o 
  -6  15   4     1659.71     1640.83     51.42 o 
  -5  15   4     2906.07     2907.29     76.91 o 
  -4  15   4       94.64      111.50     18.44 o 
  -3  15   4      496.92      526.96     27.01 o 
  -2  15   4     1798.41     1793.45     53.08 o 
  -1  15   4     2174.48     2312.78     63.68 o 
   0  15   4      270.98      318.45     23.27 o 
   1  15   4      317.24      367.19     25.27 o 
   2  15   4      655.78      626.19     36.31 o 
   3  15   4      160.41      180.00     21.53 o 
   4  15   4      380.19      398.79     25.46 o 
   5  15   4      426.60      451.37     35.75 o 
   6  15   4      504.90      480.46     40.60 o 
   7  15   4       81.27       75.00     38.55 o 
   8  15   4      163.23      136.49     46.28 o 
   9  15   4      256.05      254.82     54.56 o 
 -12  16   4        0.06        3.18     34.15 o 
 -11  16   4      130.97      102.91     27.15 o 
 -10  16   4      220.70      225.56     29.85 o 
  -9  16   4     3242.03     3192.11    133.17 o 
  -8  16   4      183.17      223.32     24.84 o 
  -7  16   4      480.65      498.71     29.48 o 
  -6  16   4       31.10       44.21     17.83 o 
  -5  16   4     2618.01     2793.26     75.62 o 
  -4  16   4     3109.96     2997.46     78.86 o 
  -3  16   4     1132.54     1125.50     40.47 o 
  -2  16   4      190.47      210.76     21.82 o 
  -1  16   4      548.54      540.86     32.31 o 
   0  16   4       25.81       40.97     17.75 o 
   1  16   4       89.38       53.89     21.02 o 
   2  16   4       73.90       82.83     20.64 o 
   3  16   4     1708.61     1846.49     63.32 o 
   4  16   4      568.49      605.49     35.37 o 
   5  16   4       65.36       62.00     28.69 o 
   6  16   4      690.42      796.62     53.24 o 
   7  16   4      576.09      534.03     60.37 o 
   8  16   4      304.88      301.27     52.00 o 
 -12  17   4      235.74      215.58     44.16 o 
 -11  17   4      823.77      810.36     60.00 o 
 -10  17   4       56.67       28.34     24.88 o 
  -9  17   4       98.08       56.28     22.62 o 
  -8  17   4     1111.79     1026.39     59.25 o 
  -7  17   4       33.26       31.98     18.71 o 
  -6  17   4        4.45        2.17     17.31 o 
  -5  17   4      661.05      644.39     35.43 o 
  -4  17   4      489.08      504.51     34.35 o 
  -3  17   4      686.59      659.82     31.87 o 
  -2  17   4     1433.34     1397.28     47.11 o 
  -1  17   4     2064.90     2051.36     60.56 o 
   0  17   4     2168.21     2348.67     66.82 o 
   1  17   4      555.64      679.15     39.04 o 
   2  17   4      421.41      430.02     31.23 o 
   3  17   4      669.40      744.88     39.49 o 
   4  17   4     1192.45     1364.56     54.31 o 
   5  17   4      317.06      357.80     38.13 o 
   6  17   4      186.36      215.04     36.05 o 
   7  17   4       45.42       41.95     50.45 o 
   8  17   4      176.37      135.16     49.42 o 
 -11  18   4       15.51      -26.73     26.73 o 
 -10  18   4      148.21      131.36     29.79 o 
  -9  18   4     1101.04      995.13     67.73 o 
  -8  18   4      365.54      408.73     48.08 o 
  -7  18   4     1174.16     1128.31     62.61 o 
  -6  18   4       70.67       71.42     20.23 o 
  -5  18   4       64.31       68.24     19.52 o 
  -4  18   4     1157.28     1178.90     43.50 o 
  -3  18   4     1254.72     1127.49     46.86 o 
  -2  18   4     1102.44     1171.30     48.14 o 
  -1  18   4      749.51      711.28     38.16 o 
   0  18   4      203.92      248.61     27.76 o 
   1  18   4      607.99      676.65     37.87 o 
   2  18   4     1590.63     1655.61     61.02 o 
   3  18   4        3.60      -21.26     37.37 o 
   4  18   4       34.76       40.14     24.00 o 
   5  18   4      569.82      587.49    107.06 o 
   6  18   4      426.62      451.66     77.06 o 
   7  18   4      669.77      650.01     84.76 o 
 -10  19   4      601.32      507.65     52.67 o 
  -9  19   4        1.13        8.64     22.19 o 
  -8  19   4      466.89      416.70     33.01 o 
  -7  19   4      804.55      763.42     41.25 o 
  -6  19   4      183.70      170.98     29.01 o 
  -5  19   4      143.96      177.05     26.23 o 
  -4  19   4      100.82      124.65     23.56 o 
  -3  19   4      836.12      813.21     40.88 o 
  -2  19   4     1271.97     1251.31     50.98 o 
  -1  19   4     1594.74     1631.38     60.61 o 
   0  19   4      575.49      631.78     43.64 o 
   1  19   4       48.98       61.11     22.79 o 
   2  19   4       10.87        5.68     21.97 o 
   3  19   4       75.32       92.30     25.38 o 
   4  19   4      423.30      482.72     36.41 o 
   5  19   4      763.33      785.98     54.99 o 
   6  19   4      248.28      253.64     53.12 o 
   7  19   4        4.47       -4.90     47.17 o 
 -10  20   4      816.96      696.27     52.73 o 
  -9  20   4       91.52       76.20     27.45 o 
  -8  20   4       10.09       26.37     23.14 o 
  -7  20   4      164.98      184.51     28.02 o 
  -6  20   4        0.04       18.06     20.89 o 
  -5  20   4       24.57       43.44     21.17 o 
  -4  20   4     1307.88     1236.61     58.20 o 
  -3  20   4     1098.42     1110.72     48.52 o 
  -2  20   4        0.63       19.31     19.03 o 
  -1  20   4      303.72      294.67     30.56 o 
   0  20   4       37.13       46.74     22.10 o 
   1  20   4       23.97       33.26     22.77 o 
   2  20   4       38.55       61.43     25.13 o 
   3  20   4      276.46      341.72     32.89 o 
   4  20   4       90.98       48.83     27.33 o 
   5  20   4       66.43       45.44     58.79 o 
   6  20   4      581.50      656.25    120.52 o 
  -9  21   4      174.42      149.78     30.45 o 
  -8  21   4        5.75       -9.24     23.04 o 
  -7  21   4      161.09      120.26     28.99 o 
  -6  21   4        5.64       11.78     24.39 o 
  -5  21   4        2.82       16.89     21.01 o 
  -4  21   4       11.74       25.92     20.34 o 
  -3  21   4      946.78      868.83     44.61 o 
  -2  21   4      284.97      250.58     29.51 o 
  -1  21   4     1888.61     1967.53    105.48 o 
   0  21   4      311.94      300.74     32.96 o 
   1  21   4      245.47      286.50     33.49 o 
   2  21   4       42.97       59.88     25.48 o 
   3  21   4      133.79      147.02     29.71 o 
   4  21   4      205.82      248.87     34.20 o 
   5  21   4      724.32      783.82     98.49 o 
  -8  22   4      412.25      415.94     45.10 o 
  -7  22   4       21.74       13.14     23.02 o 
  -6  22   4      359.04      385.27     48.79 o 
  -5  22   4        5.87        4.08     21.69 o 
  -4  22   4      490.17      450.07     34.86 o 
  -3  22   4     1292.47     1306.05     91.45 o 
  -2  22   4       85.08      100.31     24.17 o 
  -1  22   4        7.95       32.39     23.76 o 
   0  22   4        2.72       14.21     23.71 o 
   1  22   4       75.87      102.81     27.54 o 
   2  22   4      245.78      241.39     33.50 o 
   3  22   4      237.10      294.65     41.77 o 
   4  22   4       32.93       22.73     34.81 o 
  -6  23   4      466.23      483.04     46.81 o 
  -5  23   4        3.13       32.15     24.14 o 
  -4  23   4      201.45      209.51     31.30 o 
  -3  23   4        3.37       13.57     24.26 o 
  -2  23   4       32.12       82.22     25.48 o 
  -1  23   4      967.59      899.88     66.51 o 
   0  23   4     1107.29     1077.61     55.38 o 
   1  23   4      167.26      162.66     31.82 o 
   2  23   4      289.67      279.46     35.85 o 
  -4  24   4      101.12      111.53     29.01 o 
  -3  24   4      563.49      508.44     39.22 o 
  -2  24   4      192.96      215.79     32.32 o 
  -1  24   4      348.72      350.19     37.18 o 
   0  24   4      161.23      206.58     41.34 o 
 -16   1   5      181.50      191.05     33.80 o 
 -15   1   5      499.87      620.89     66.65 o 
 -14   1   5        1.55       19.15     24.39 o 
 -13   1   5        8.80       21.42     22.25 o 
 -12   1   5        0.03      -19.95     19.95 o 
 -11   1   5       28.52       25.73     14.60 o 
 -10   1   5      582.42      687.81     27.51 o 
  -9   1   5       67.80       79.67     13.00 o 
  -8   1   5        8.41       10.38     10.49 o 
  -7   1   5      334.04      398.83     17.64 o 
  -6   1   5     3921.61     4441.77     91.09 o 
  -5   1   5     5499.16     5683.47    113.40 o 
  -4   1   5      985.01     1189.01     30.26 o 
  -3   1   5      144.71      216.24     16.97 o 
  -2   1   5      248.31      247.60     16.34 o 
  -1   1   5     1159.55     1210.99     44.50 o 
   0   1   5     1036.40     1064.86     36.35 o 
   1   1   5      544.02      570.35     23.74 o 
   2   1   5        8.59       -0.45      7.00 o 
   3   1   5       45.65       36.03      8.46 o 
   4   1   5       22.66       23.96      8.87 o 
   5   1   5     1153.43     1114.12     33.86 o 
   6   1   5       78.34       73.84     16.39 o 
   7   1   5      432.92      461.60     27.67 o 
   8   1   5        1.61       22.28     17.75 o 
   9   1   5        4.58       -2.42     20.20 o 
  10   1   5        1.95      -27.50     27.50 o 
  11   1   5        0.86      -23.59     23.59 o 
 -16   2   5        5.34        6.42     28.44 o 
 -15   2   5       42.66       21.06     27.07 o 
 -14   2   5       72.42      101.53     26.70 o 
 -13   2   5      581.20      640.87     38.07 o 
 -12   2   5      600.20      580.29     35.85 o 
 -11   2   5     1484.92     1598.31     63.59 o 
 -10   2   5       59.06       54.46     13.57 o 
  -9   2   5      160.34      166.98     15.29 o 
  -8   2   5      757.01      890.35     27.45 o 
  -7   2   5       60.80       49.50     10.69 o 
  -6   2   5       11.08        7.40      9.02 o 
  -5   2   5       28.51       24.75      8.69 o 
  -4   2   5      445.77      420.02     16.51 o 
  -3   2   5     1097.27     1148.20     37.00 o 
  -2   2   5      300.03      368.00     19.09 o 
  -1   2   5        1.64       -8.76      8.76 o 
   0   2   5      970.64     1011.70     28.94 o 
   1   2   5       87.25      101.30      9.33 o 
   2   2   5      160.18      139.30     10.57 o 
   3   2   5       52.09       71.84      9.74 o 
   4   2   5       42.83       56.07      9.90 o 
   5   2   5       19.86        7.42     11.96 o 
   6   2   5     2173.66     2126.43    130.37 o 
   7   2   5      116.23      111.63     19.23 o 
   8   2   5       28.13       21.02     17.98 o 
   9   2   5      472.09      526.72     32.75 o 
  10   2   5       36.44       25.57     21.92 o 
  11   2   5        6.60       25.63     25.62 o 
 -16   3   5        0.55       11.19     28.27 o 
 -15   3   5       54.82       68.96     27.74 o 
 -14   3   5       86.01       73.17     26.51 o 
 -13   3   5       83.95       96.09     24.99 o 
 -12   3   5     1032.26     1068.31     85.19 o 
 -11   3   5       41.03       25.06     14.01 o 
 -10   3   5     1188.19     1250.30     47.07 o 
  -9   3   5        6.20        5.15     11.63 o 
  -8   3   5       51.71       56.56     11.90 o 
  -7   3   5       20.61       14.97     11.49 o 
  -6   3   5      102.64      110.58     12.11 o 
  -5   3   5     1079.33     1154.33     29.69 o 
  -4   3   5     2775.72     3072.58     64.52 o 
  -3   3   5      820.27      940.45     27.25 o 
  -2   3   5     1521.14     1459.22     43.66 o 
  -1   3   5      327.72      354.37     13.28 o 
   0   3   5       76.07       76.87      9.64 o 
   1   3   5       22.53       18.48      8.06 o 
   2   3   5     1903.15     2133.93     47.19 o 
   3   3   5      344.45      442.77     17.05 o 
   4   3   5        0.30       -1.45      8.84 o 
   5   3   5      487.17      450.32     21.82 o 
   6   3   5      220.73      237.31     21.32 o 
   7   3   5      508.92      608.44     32.01 o 
   8   3   5      468.48      495.32     35.96 o 
   9   3   5       45.64       71.79     21.78 o 
  10   3   5        1.78        5.33     20.49 o 
  11   3   5       33.70       40.77     25.94 o 
 -16   4   5       17.39       18.52     29.24 o 
 -15   4   5      139.61      151.38     30.05 o 
 -14   4   5        3.54      -23.61     23.61 o 
 -13   4   5        2.57      -12.63     21.96 o 
 -12   4   5       72.84       81.79     18.45 o 
 -11   4   5      272.64      277.40     19.17 o 
 -10   4   5        2.12       -3.79     12.55 o 
  -9   4   5      703.90      751.79     26.17 o 
  -8   4   5      280.54      277.17     16.76 o 
  -7   4   5      304.97      383.76     17.76 o 
  -6   4   5       17.60       10.72      9.71 o 
  -5   4   5    10405.31    11300.28    218.67 o 
  -4   4   5     3571.74     3929.56     81.00 o 
  -3   4   5       35.60       41.22      9.55 o 
  -2   4   5       75.12       67.07      8.61 o 
  -1   4   5     1403.72     1471.23     34.27 o 
   0   4   5      436.52      476.75     16.68 o 
   1   4   5     3823.81     3878.77     86.48 o 
   2   4   5      450.12      421.90     18.12 o 
   3   4   5       72.21       89.75     10.63 o 
   4   4   5      654.90      703.56     30.05 o 
   5   4   5      141.74      112.64     15.38 o 
   6   4   5       42.74       49.60     20.80 o 
   7   4   5      481.94      472.38     29.12 o 
   8   4   5        8.22        4.08     17.73 o 
   9   4   5      392.29      423.44     30.95 o 
  10   4   5      238.10      281.23     37.06 o 
  11   4   5       15.06       28.03     26.05 o 
 -16   5   5        7.16       71.80     96.99 o 
 -15   5   5       10.11       33.54     27.27 o 
 -14   5   5       18.50       30.32     25.52 o 
 -13   5   5        0.17      -15.60     22.35 o 
 -12   5   5      986.33     1093.45     77.69 o 
 -11   5   5       42.06       36.04     15.20 o 
 -10   5   5      335.46      346.74     20.74 o 
  -9   5   5       13.40       10.15     12.07 o 
  -8   5   5      509.69      615.45     22.95 o 
  -7   5   5      113.22      124.47     15.80 o 
  -6   5   5      120.33      140.88     12.84 o 
  -5   5   5       58.82       66.02     10.28 o 
  -4   5   5      753.35      761.81     23.39 o 
  -3   5   5     1191.36     1291.07     32.01 o 
  -2   5   5     7327.98     7834.72    152.98 o 
  -1   5   5     2432.11     2717.37     57.84 o 
   0   5   5      291.19      297.48     14.27 o 
   1   5   5     1356.07     1481.47     35.77 o 
   2   5   5      371.53      433.97     17.38 o 
   3   5   5       46.95       66.98     11.08 o 
   4   5   5       56.54       91.57     11.71 o 
   5   5   5     2131.91     2112.16     91.52 o 
   6   5   5      129.69      144.94     19.94 o 
   7   5   5       64.26       53.47     19.20 o 
   8   5   5      142.77      133.87     22.27 o 
   9   5   5       34.99        2.43     20.52 o 
  10   5   5        3.77       14.38     22.91 o 
  11   5   5       28.29       34.09     25.71 o 
 -15   6   5       93.56      140.99     31.80 o 
 -14   6   5       12.53       17.69     26.05 o 
 -13   6   5        1.10      -22.67     22.67 o 
 -12   6   5       12.59       33.25     18.96 o 
 -11   6   5     1217.66     1271.92     41.83 o 
 -10   6   5     3156.84     3254.61    107.93 o 
  -9   6   5      264.65      302.45     18.69 o 
  -8   6   5       37.46       49.11     12.76 o 
  -7   6   5      425.93      464.56     20.08 o 
  -6   6   5        5.99       -3.30      9.98 o 
  -5   6   5       30.51       26.92      9.80 o 
  -4   6   5      879.23      908.44     27.86 o 
  -3   6   5      811.86      827.04     24.32 o 
  -2   6   5      720.00      813.59     23.76 o 
  -1   6   5      664.40      688.47     21.31 o 
   0   6   5     1092.35     1303.36     35.66 o 
   1   6   5       27.56       16.45      9.43 o 
   2   6   5       62.13       76.34     11.00 o 
   3   6   5      282.63      326.06     20.43 o 
   4   6   5      360.33      405.77     19.69 o 
   5   6   5     1181.75     1140.51     61.70 o 
   6   6   5      543.67      470.42     32.79 o 
   7   6   5      158.10      142.51     21.62 o 
   8   6   5      276.38      313.11     26.75 o 
   9   6   5        6.62       25.96     23.60 o 
  10   6   5        1.03       -4.22     23.05 o 
  11   6   5      203.69      272.50     32.92 o 
 -15   7   5        8.97       25.65     29.40 o 
 -14   7   5      284.38      352.63     36.07 o 
 -13   7   5        6.12        6.24     26.26 o 
 -12   7   5        0.60      -13.98     18.24 o 
 -11   7   5      236.07      274.58     20.48 o 
 -10   7   5        4.23       22.75     14.65 o 
  -9   7   5       64.05       43.47     14.03 o 
  -8   7   5       74.39       78.84     13.75 o 
  -7   7   5       44.26       32.17     11.74 o 
  -6   7   5     1020.91     1022.06     29.88 o 
  -5   7   5      408.25      485.29     19.61 o 
  -4   7   5      388.99      325.41     16.60 o 
  -3   7   5      213.34      229.09     14.32 o 
  -2   7   5      804.71     1019.95     31.83 o 
  -1   7   5      674.23      749.62     23.04 o 
   0   7   5      482.44      472.76     20.02 o 
   1   7   5        0.06       -4.63      9.10 o 
   2   7   5       16.04       11.36      9.84 o 
   3   7   5        1.26        6.67     11.06 o 
   4   7   5     1919.61     2129.26     50.13 o 
   5   7   5       66.74       60.82     15.22 o 
   6   7   5       32.85        7.25     17.49 o 
   7   7   5      114.74      107.20     21.17 o 
   8   7   5       56.57       70.55     21.62 o 
   9   7   5      173.80      208.54     27.77 o 
  10   7   5       10.20       45.49     23.72 o 
 -15   8   5       77.24       94.85     44.88 o 
 -14   8   5       42.32        3.57     28.18 o 
 -13   8   5        0.23       17.58     25.58 o 
 -12   8   5        3.95       17.33     19.65 o 
 -11   8   5       15.69       -2.77     15.34 o 
 -10   8   5       75.76       85.19     15.88 o 
  -9   8   5       48.30       50.87     14.59 o 
  -8   8   5     1386.82     1356.09     37.80 o 
  -7   8   5      642.75      644.78     24.36 o 
  -6   8   5     1998.55     2004.29     48.58 o 
  -5   8   5     1492.64     1669.05     41.93 o 
  -4   8   5      284.13      354.69     19.72 o 
  -3   8   5      280.41      369.24     17.14 o 
  -2   8   5       18.47       23.07      9.83 o 
  -1   8   5      221.04      323.24     17.90 o 
   0   8   5     1055.83     1234.73     32.53 o 
   1   8   5      164.41      172.86     14.01 o 
   2   8   5      319.44      368.22     18.09 o 
   3   8   5     1861.92     2080.11     53.39 o 
   4   8   5      123.64      160.05     16.06 o 
   5   8   5      749.45      667.49     38.75 o 
   6   8   5      192.92      183.68     22.50 o 
   7   8   5      117.71       96.47     20.98 o 
   8   8   5       89.72       63.04     22.59 o 
   9   8   5       32.75       16.89     23.00 o 
  10   8   5       71.20      129.91     28.04 o 
 -15   9   5      250.38      317.42     47.82 o 
 -14   9   5        3.78      -32.76     32.76 o 
 -13   9   5      171.16      158.48     36.75 o 
 -12   9   5       64.69       73.70     22.02 o 
 -11   9   5      325.18      330.52     22.57 o 
 -10   9   5       63.61       68.91     16.67 o 
  -9   9   5       79.91       82.75     16.32 o 
  -8   9   5     2232.48     2194.54     54.02 o 
  -7   9   5       88.20       84.39     14.33 o 
  -6   9   5     1130.48     1221.95     34.80 o 
  -5   9   5      103.34      117.29     15.31 o 
  -4   9   5     1145.54     1188.86     47.62 o 
  -3   9   5     2419.57     2687.38     66.66 o 
  -2   9   5     1259.21     1373.50     46.83 o 
  -1   9   5        0.01       16.04     11.33 o 
   0   9   5      136.91      140.56     13.84 o 
   1   9   5      128.12      148.68     13.97 o 
   2   9   5     1041.09     1080.21     31.25 o 
   3   9   5        2.47        6.28     12.34 o 
   4   9   5     2415.87     2411.08     75.21 o 
   5   9   5      293.56      262.25     20.85 o 
   6   9   5      640.41      643.61     49.56 o 
   7   9   5       53.35       51.50     20.40 o 
   8   9   5       10.61       23.20     21.60 o 
   9   9   5       58.11       61.63     23.86 o 
  10   9   5        7.96       27.77     25.72 o 
 -15  10   5      147.77      162.62     44.12 o 
 -14  10   5       54.60       71.59     37.67 o 
 -13  10   5       53.39       70.18     32.83 o 
 -12  10   5      106.51      145.27     27.12 o 
 -11  10   5       88.06       86.67     27.06 o 
 -10  10   5       18.43      -11.81     15.92 o 
  -9  10   5      747.16      705.05     30.70 o 
  -8  10   5       37.86       23.22     13.63 o 
  -7  10   5      352.23      332.34     21.84 o 
  -6  10   5      213.79      195.54     18.62 o 
  -5  10   5      879.00      926.25     33.04 o 
  -4  10   5     2318.05     2481.31     93.22 o 
  -3  10   5      683.51      755.91     28.82 o 
  -2  10   5       54.63       76.26     13.90 o 
  -1  10   5       23.60       39.97     12.64 o 
   0  10   5      994.11      999.68     31.97 o 
   1  10   5       14.42       13.63     11.71 o 
   2  10   5     1050.00     1111.37     36.56 o 
   3  10   5       35.38       24.75     13.27 o 
   4  10   5       17.11       14.48     12.63 o 
   5  10   5       87.17       77.07     16.85 o 
   6  10   5      112.24      138.29     22.56 o 
   7  10   5       58.47       41.49     20.67 o 
   8  10   5       18.17       28.08     21.88 o 
   9  10   5       11.77       55.37     24.47 o 
  10  10   5        0.31       18.46     26.20 o 
 -14  11   5       21.63       54.70     37.62 o 
 -13  11   5      123.71      170.70     38.05 o 
 -12  11   5       74.87       74.77     25.81 o 
 -11  11   5      647.90      698.13     49.74 o 
 -10  11   5        2.10        1.47     17.47 o 
  -9  11   5       65.28       66.22     17.30 o 
  -8  11   5        2.57        3.80     14.07 o 
  -7  11   5      182.01      165.26     22.76 o 
  -6  11   5       87.72       91.99     15.79 o 
  -5  11   5      291.64      333.96     21.76 o 
  -4  11   5       11.70        0.67     14.08 o 
  -3  11   5     1011.85      997.55     34.14 o 
  -2  11   5     2074.27     2113.43     56.67 o 
  -1  11   5       64.53       74.26     14.38 o 
   0  11   5      223.38      240.38     28.39 o 
   1  11   5       12.74       25.92     13.37 o 
   2  11   5      159.84      162.00     16.39 o 
   3  11   5      647.57      730.70     51.02 o 
   4  11   5      284.16      258.21     18.08 o 
   5  11   5      505.28      422.40     25.22 o 
   6  11   5      350.66      342.98     28.32 o 
   7  11   5        0.20      -19.23     19.23 o 
   8  11   5        5.01       -0.11     22.53 o 
   9  11   5        0.22       18.26     23.89 o 
 -14  12   5       66.28       35.93     39.29 o 
 -13  12   5       15.81        3.68     33.00 o 
 -12  12   5       16.25        1.44     24.89 o 
 -11  12   5       19.18       -4.56     23.54 o 
 -10  12   5      545.20      536.84     37.81 o 
  -9  12   5      406.08      416.43     26.29 o 
  -8  12   5      111.02       85.46     18.75 o 
  -7  12   5      685.59      655.69     30.45 o 
  -6  12   5      677.69      637.42     29.17 o 
  -5  12   5      410.20      427.24     32.38 o 
  -4  12   5      999.87      922.60     33.99 o 
  -3  12   5       16.79        7.65     12.79 o 
  -2  12   5     3067.52     3253.71     80.68 o 
  -1  12   5      507.54      561.45     26.33 o 
   0  12   5      213.87      203.14     19.15 o 
   1  12   5      117.32       90.89     14.37 o 
   2  12   5        0.04        3.29     13.01 o 
   3  12   5       17.28       21.53     15.02 o 
   4  12   5       74.89       86.27     15.32 o 
   5  12   5      204.21      166.18     21.50 o 
   6  12   5       11.97      -14.44     16.94 o 
   7  12   5      253.76      187.61     25.75 o 
   8  12   5      130.40      166.49     26.52 o 
   9  12   5      121.08      159.21     29.77 o 
 -14  13   5        0.15       48.41     40.07 o 
 -13  13   5        2.72        0.29     34.96 o 
 -12  13   5      175.08      168.59     30.79 o 
 -11  13   5       32.14        6.85     22.90 o 
 -10  13   5      235.00      244.45     24.40 o 
  -9  13   5       71.23       36.29     17.79 o 
  -8  13   5       85.64      100.69     19.26 o 
  -7  13   5     1168.57     1154.91     52.17 o 
  -6  13   5      706.01      700.28     31.52 o 
  -5  13   5       32.89       45.06     15.99 o 
  -4  13   5      113.43      109.98     17.60 o 
  -3  13   5        9.62        9.27     13.84 o 
  -2  13   5     1047.11     1007.29     36.23 o 
  -1  13   5      464.82      476.95     25.65 o 
   0  13   5       34.06        3.44     14.70 o 
   1  13   5      333.34      346.90     23.04 o 
   2  13   5      207.37      196.29     17.24 o 
   3  13   5      836.24      796.06     48.01 o 
   4  13   5       17.38       23.08     15.01 o 
   5  13   5      143.19      144.11     20.59 o 
   6  13   5       60.43       46.77     19.06 o 
   7  13   5        2.91       -8.64     21.28 o 
   8  13   5       16.75       12.25     23.55 o 
   9  13   5       35.83       39.51     28.20 o 
 -13  14   5       14.09        0.34     38.47 o 
 -12  14   5       57.42       47.65     28.23 o 
 -11  14   5      465.17      436.83     60.16 o 
 -10  14   5      169.00      160.73     23.31 o 
  -9  14   5       10.23       -0.56     16.39 o 
  -8  14   5     2083.18     2094.54    105.47 o 
  -7  14   5       25.14       23.08     16.30 o 
  -6  14   5       49.24       66.97     17.54 o 
  -5  14   5     1425.76     1507.79     48.58 o 
  -4  14   5        4.22        9.86     14.78 o 
  -3  14   5        4.95        6.21     13.60 o 
  -2  14   5        9.15       10.84     14.60 o 
  -1  14   5      274.22      320.58     22.74 o 
   0  14   5        0.41       -7.59     14.41 o 
   1  14   5     1158.17     1277.79     43.07 o 
   2  14   5       82.30       51.81     18.45 o 
   3  14   5      223.98      273.87     25.72 o 
   4  14   5        1.70       -6.27     17.06 o 
   5  14   5      180.36      138.74     25.34 o 
   6  14   5        0.63       -5.31     20.69 o 
   7  14   5       34.45       12.94     22.65 o 
   8  14   5        0.25      -13.81     24.90 o 
 -13  15   5       10.50        8.39     39.46 o 
 -12  15   5       13.01       -6.27     34.89 o 
 -11  15   5        0.00        4.82     24.03 o 
 -10  15   5      118.93       77.78     21.50 o 
  -9  15   5      262.46      209.45     23.73 o 
  -8  15   5      294.15      305.48     41.63 o 
  -7  15   5      443.62      434.90     28.00 o 
  -6  15   5        9.53       13.65     16.47 o 
  -5  15   5     1522.56     1436.82     47.35 o 
  -4  15   5     1537.49     1506.88     48.11 o 
  -3  15   5      287.32      287.11     22.68 o 
  -2  15   5        8.82       12.23     15.95 o 
  -1  15   5        1.28       -0.96     16.02 o 
   0  15   5       68.92       77.19     18.49 o 
   1  15   5       58.19       65.49     19.04 o 
   2  15   5        4.91      -15.21     16.71 o 
   3  15   5       78.68       94.39     19.96 o 
   4  15   5      237.02      291.70     24.81 o 
   5  15   5       16.94      -13.92     22.04 o 
   6  15   5        0.25      -22.76     22.76 o 
   7  15   5      218.31      199.79     47.88 o 
   8  15   5       11.16        0.74     45.78 o 
 -12  16   5      190.23      169.37     33.25 o 
 -11  16   5      344.13      298.63     34.44 o 
 -10  16   5      380.33      366.49     29.42 o 
  -9  16   5        0.06      -17.72     17.72 o 
  -8  16   5      281.14      301.82     44.11 o 
  -7  16   5      164.94      151.91     24.07 o 
  -6  16   5      568.22      666.72     33.62 o 
  -5  16   5        1.53        3.56     16.92 o 
  -4  16   5      151.58      170.75     21.44 o 
  -3  16   5      616.63      581.89     30.00 o 
  -2  16   5       85.01       87.13     19.48 o 
  -1  16   5      225.46      265.76     27.70 o 
   0  16   5       60.56       28.96     18.42 o 
   1  16   5      222.41      272.20     25.56 o 
   2  16   5      677.15      817.84     48.61 o 
   3  16   5      567.34      578.79     31.88 o 
   4  16   5      338.35      316.19     30.18 o 
   5  16   5      292.22      288.06     37.24 o 
   6  16   5        2.29       13.62     29.94 o 
   7  16   5       61.61       39.99     45.13 o 
 -12  17   5        4.91      -28.35     28.82 o 
 -11  17   5       24.47       43.94     27.90 o 
 -10  17   5       42.09       58.48     21.97 o 
  -9  17   5      280.78      271.18     30.37 o 
  -8  17   5        5.00        4.25     19.14 o 
  -7  17   5      177.03      208.87     25.76 o 
  -6  17   5       38.42       74.64     20.78 o 
  -5  17   5       30.62       17.76     19.88 o 
  -4  17   5      392.68      365.13     26.44 o 
  -3  17   5     1771.43     1751.01     57.79 o 
  -2  17   5      250.65      285.94     29.65 o 
  -1  17   5       59.17       76.83     19.91 o 
   0  17   5      486.74      535.10     30.94 o 
   1  17   5      178.58      194.14     24.52 o 
   2  17   5      398.07      452.69     32.49 o 
   3  17   5        1.62       -6.76     22.19 o 
   4  17   5      152.63      139.58     33.11 o 
   5  17   5       45.39       44.13     31.80 o 
   6  17   5        6.62       -1.79     31.79 o 
   7  17   5       76.23       55.45     45.73 o 
 -11  18   5      103.89       67.98     30.38 o 
 -10  18   5        5.01      -13.05     20.89 o 
  -9  18   5      146.49      156.17     25.85 o 
  -8  18   5       57.52       40.13     22.14 o 
  -7  18   5      184.94      178.38     31.77 o 
  -6  18   5       15.28       28.10     19.31 o 
  -5  18   5      173.69      209.02     24.21 o 
  -4  18   5      111.35      113.03     20.97 o 
  -3  18   5      122.77       79.83     19.88 o 
  -2  18   5       15.88       14.66     18.13 o 
  -1  18   5      335.03      333.34     29.90 o 
   0  18   5      119.28      144.84     25.63 o 
   1  18   5      224.01      220.79     29.46 o 
   2  18   5        0.93       -8.22     21.72 o 
   3  18   5        2.73      -21.75     21.75 o 
   4  18   5      179.90      202.52     38.67 o 
   5  18   5       67.56       39.76     33.71 o 
   6  18   5      475.59      513.39     48.68 o 
 -10  19   5        9.22       43.32     28.08 o 
  -9  19   5       77.12       60.09     24.03 o 
  -8  19   5       85.96       92.37     23.59 o 
  -7  19   5        5.00       12.98     20.04 o 
  -6  19   5       20.80        1.00     21.07 o 
  -5  19   5       63.51       55.73     22.16 o 
  -4  19   5      570.78      585.04     46.31 o 
  -3  19   5       32.67       11.62     20.30 o 
  -2  19   5       56.77       68.52     23.27 o 
  -1  19   5      727.78      724.66     40.66 o 
   0  19   5      374.20      441.22     33.76 o 
   1  19   5      121.61      170.98     27.59 o 
   2  19   5       10.45        1.37     22.27 o 
   3  19   5      114.51       99.94     26.88 o 
   4  19   5       20.13       24.56     39.44 o 
   5  19   5       16.71      -10.17     33.63 o 
  -9  20   5       16.54        0.92     24.37 o 
  -8  20   5        3.11       20.55     24.13 o 
  -7  20   5       12.39      -14.87     22.54 o 
  -6  20   5       26.40       10.24     22.03 o 
  -5  20   5        0.71        6.14     21.03 o 
  -4  20   5        8.05       13.28     20.69 o 
  -3  20   5       76.28       99.83     24.17 o 
  -2  20   5       24.08       13.93     21.43 o 
  -1  20   5       71.52       66.97     25.16 o 
   0  20   5       21.30       21.00     24.00 o 
   1  20   5      204.54      213.06     30.78 o 
   2  20   5        0.45       -2.38     23.59 o 
   3  20   5      172.09      140.11     30.08 o 
   4  20   5        0.07       42.04     40.14 o 
   5  20   5       31.28       21.65     36.53 o 
  -8  21   5        0.16       27.28     43.18 o 
  -7  21   5      158.54      144.68     28.23 o 
  -6  21   5      428.93      393.63     52.28 o 
  -5  21   5        2.33       15.50     22.99 o 
  -4  21   5      192.17      195.28     28.87 o 
  -3  21   5       15.01       46.61     23.03 o 
  -2  21   5       22.18       42.39     23.09 o 
  -1  21   5      111.65      138.79     31.49 o 
   0  21   5       51.20       67.76     25.55 o 
   1  21   5       28.70       57.11     26.35 o 
   2  21   5       19.70        7.84     25.19 o 
   3  21   5      144.06      110.16     30.16 o 
   4  21   5        1.52       -6.66     45.29 o 
  -7  22   5       13.01      -12.42     23.81 o 
  -6  22   5       43.61       42.38     25.16 o 
  -5  22   5       96.34       93.00     26.64 o 
  -4  22   5      320.57      273.66     34.54 o 
  -3  22   5       54.84       39.59     24.91 o 
  -2  22   5       18.75       30.33     22.80 o 
  -1  22   5        3.53       11.58     25.05 o 
   0  22   5        9.32       18.80     25.39 o 
   1  22   5       42.92       35.72     28.03 o 
   2  22   5       10.66        6.43     27.25 o 
  -5  23   5       31.39       57.63     26.74 o 
  -4  23   5      118.49      129.31     28.50 o 
  -3  23   5       58.23       67.09     29.84 o 
  -2  23   5       34.74       15.21     27.85 o 
  -1  23   5       32.69       54.12     27.95 o 
   0  23   5       70.01      115.55     31.20 o 
   1  23   5       66.61       98.27     50.49 o 
 -16   0   6       16.62       11.78     47.42 o 
 -15   0   6      503.77      719.48    107.90 o 
 -14   0   6       98.96       85.12     83.25 o 
 -13   0   6       17.36       40.38     62.50 o 
 -12   0   6      312.98      255.23     35.27 o 
 -11   0   6       15.30       31.29     27.79 o 
 -10   0   6     2639.55     2761.27    103.18 o 
  -9   0   6      524.61      520.92     32.34 o 
  -8   0   6     1279.71     1414.06     54.00 o 
  -7   0   6      246.36      320.63     24.91 o 
  -6   0   6      962.83      893.06     37.32 o 
  -5   0   6      103.52      106.21     14.27 o 
  -4   0   6       10.69       20.02     18.39 o 
  -3   0   6      896.82      948.50     48.69 o 
  -2   0   6        1.77      -13.65     14.93 o 
  -1   0   6     2954.38     3254.11    121.63 o 
   0   0   6      352.60      457.52     31.81 o 
   1   0   6        1.07       13.28     11.81 o 
   2   0   6       27.82       43.78     14.56 o 
   3   0   6        2.84       25.29     19.33 o 
   4   0   6      440.44      466.39     26.94 o 
   5   0   6     2694.33     2967.81    117.64 o 
   6   0   6     1850.04     1899.39     85.08 o 
   7   0   6       59.68       88.80     27.49 o 
   8   0   6        3.05        1.81     26.02 o 
   9   0   6        2.85       11.38     31.22 o 
  10   0   6        9.03      -13.77     33.63 o 
 -16   1   6        2.76      -15.69     30.70 o 
 -15   1   6       52.38       78.30     30.80 o 
 -14   1   6      516.28      646.24     52.67 o 
 -13   1   6     1204.02     1426.72     71.31 o 
 -12   1   6      257.89      285.99     21.33 o 
 -11   1   6      444.52      502.03     24.84 o 
 -10   1   6      132.54      160.23     17.61 o 
  -9   1   6      110.93      132.36     15.43 o 
  -8   1   6       13.30        0.77     11.42 o 
  -7   1   6     1983.98     2100.60     49.63 o 
  -6   1   6     1905.08     2104.98     48.57 o 
  -5   1   6     1345.68     1452.03     35.53 o 
  -4   1   6     1539.91     1722.53     52.39 o 
  -3   1   6     1631.29     1804.92     54.09 o 
  -2   1   6      148.60      185.50     16.68 o 
  -1   1   6      464.40      521.51     23.76 o 
   0   1   6      299.57      275.92     18.17 o 
   1   1   6      334.36      315.08     14.88 o 
   2   1   6      438.01      451.78     20.22 o 
   3   1   6      360.42      342.73     16.10 o 
   4   1   6      229.01      243.59     15.28 o 
   5   1   6      135.43      168.24     20.08 o 
   6   1   6      106.07       98.15     18.67 o 
   7   1   6        0.25      -16.15     16.15 o 
   8   1   6      137.07      145.63     23.27 o 
   9   1   6      316.67      463.13     35.63 o 
  10   1   6        8.93        9.82     23.17 o 
 -16   2   6       10.58      -26.94     31.30 o 
 -15   2   6        0.31      -28.03     28.03 o 
 -14   2   6      397.78      483.62     41.13 o 
 -13   2   6       29.06       60.64     25.50 o 
 -12   2   6      909.31     1049.71     40.71 o 
 -11   2   6     3531.90     3811.26     91.61 o 
 -10   2   6     2440.95     2589.70     61.98 o 
  -9   2   6      998.20     1013.36     31.78 o 
  -8   2   6     2830.99     3177.04     70.72 o 
  -7   2   6      248.02      271.02     16.60 o 
  -6   2   6       36.47       44.42     10.81 o 
  -5   2   6      137.41      121.48     19.08 o 
  -4   2   6     1617.92     1558.80     48.96 o 
  -3   2   6     1709.11     1840.96     54.87 o 
  -2   2   6      318.23      363.00     20.66 o 
  -1   2   6     4225.86     4292.01    109.62 o 
   0   2   6      119.10      124.33     12.36 o 
   1   2   6       47.03       84.18     11.69 o 
   2   2   6      173.71      187.59     13.14 o 
   3   2   6      139.97      154.98     18.45 o 
   4   2   6      227.48      213.57     19.69 o 
   5   2   6      638.68      646.85     40.29 o 
   6   2   6      313.73      365.81     26.16 o 
   7   2   6       57.91       40.83     18.66 o 
   8   2   6      253.21      306.46     39.24 o 
   9   2   6       50.02       46.24     24.09 o 
  10   2   6       53.79       61.35     25.44 o 
 -16   3   6        9.67        7.50     32.34 o 
 -15   3   6       56.90       82.76     31.35 o 
 -14   3   6      401.14      526.54     39.60 o 
 -13   3   6        8.04       -0.59     23.49 o 
 -12   3   6      224.47      245.72     27.82 o 
 -11   3   6      142.33      147.76     18.13 o 
 -10   3   6       23.26       20.66     14.43 o 
  -9   3   6       14.62        3.59     12.70 o 
  -8   3   6      649.52      665.33     24.73 o 
  -7   3   6       95.70      118.22     13.81 o 
  -6   3   6     2724.76     2915.35     64.04 o 
  -5   3   6      442.27      439.33     17.71 o 
  -4   3   6     2039.52     2195.74     49.11 o 
  -3   3   6     1970.51     1922.09     56.66 o 
  -2   3   6     1133.69     1071.41     36.59 o 
  -1   3   6       33.78       38.60     12.35 o 
   0   3   6      730.72      761.70     27.50 o 
   1   3   6       27.51       38.43      9.47 o 
   2   3   6      330.21      346.38     20.46 o 
   3   3   6        3.71       -4.61      9.83 o 
   4   3   6     1845.98     1845.65     53.41 o 
   5   3   6       48.81       48.26     17.47 o 
   6   3   6       51.07       40.51     17.68 o 
   7   3   6       55.07       21.54     18.96 o 
   8   3   6       16.63        0.94     20.14 o 
   9   3   6      357.12      464.43     52.75 o 
  10   3   6       67.96       95.18     27.09 o 
 -16   4   6       19.30       57.62     34.52 o 
 -15   4   6      252.76      290.07     37.09 o 
 -14   4   6       10.85       22.31     26.64 o 
 -13   4   6       82.28       80.83     33.05 o 
 -12   4   6       68.49       71.55     17.38 o 
 -11   4   6      881.16      902.58     32.33 o 
 -10   4   6      170.36      197.67     18.68 o 
  -9   4   6      207.69      211.01     17.92 o 
  -8   4   6       31.47       21.84     13.15 o 
  -7   4   6       60.09       52.60     12.47 o 
  -6   4   6     1477.02     1427.43     36.74 o 
  -5   4   6     1615.43     1629.54     39.92 o 
  -4   4   6      863.11      865.33     25.22 o 
  -3   4   6      476.20      479.52     19.36 o 
  -2   4   6      467.39      470.56     23.95 o 
  -1   4   6      571.68      513.68     17.52 o 
   0   4   6     1146.65     1041.98     31.72 o 
   1   4   6        1.56        6.06     14.14 o 
   2   4   6      118.88      118.16     12.17 o 
   3   4   6       50.34       31.67     11.35 o 
   4   4   6      130.56      130.82     13.88 o 
   5   4   6       24.80       11.41     16.46 o 
   6   4   6      154.59      196.52     22.92 o 
   7   4   6      210.86      209.71     24.23 o 
   8   4   6        0.02      -12.45     20.14 o 
   9   4   6      187.69      221.57     32.85 o 
  10   4   6       61.61       86.01     26.74 o 
 -15   5   6      129.85      181.26     34.62 o 
 -14   5   6      441.68      576.72     42.21 o 
 -13   5   6      108.72      160.38     29.64 o 
 -12   5   6       23.08        9.36     18.75 o 
 -11   5   6       81.05       58.35     17.20 o 
 -10   5   6      174.86      167.06     17.97 o 
  -9   5   6      103.27       86.75     15.58 o 
  -8   5   6     4074.12     4174.58     89.72 o 
  -7   5   6     1249.51     1233.60     34.37 o 
  -6   5   6      428.96      440.79     19.67 o 
  -5   5   6      270.21      300.44     17.04 o 
  -4   5   6     1903.45     1880.81     48.91 o 
  -3   5   6      518.39      582.58     28.29 o 
  -2   5   6      176.78      175.09     12.61 o 
  -1   5   6      171.07      175.79     12.68 o 
   0   5   6      116.48      130.59     15.51 o 
   1   5   6      902.78     1016.96     28.59 o 
   2   5   6     1130.69     1154.93     36.03 o 
   3   5   6      970.50     1112.49     42.21 o 
   4   5   6      267.55      274.04     17.14 o 
   5   5   6      450.47      423.12     27.70 o 
   6   5   6       49.78       94.19     20.31 o 
   7   5   6      250.04      304.75     26.41 o 
   8   5   6      227.58      242.62     27.50 o 
   9   5   6       67.29       99.22     24.73 o 
  10   5   6       38.37       50.83     26.92 o 
 -15   6   6      603.05      758.35    113.96 o 
 -14   6   6       10.35       11.74     28.02 o 
 -13   6   6       32.26       35.25     25.73 o 
 -12   6   6      423.98      452.11     29.15 o 
 -11   6   6      227.45      259.00     21.63 o 
 -10   6   6      690.49      720.73     28.52 o 
  -9   6   6      347.48      365.13     21.45 o 
  -8   6   6        7.73       -9.03     12.67 o 
  -7   6   6      553.78      565.74     22.87 o 
  -6   6   6       88.74      109.16     15.13 o 
  -5   6   6       89.82      114.53     13.24 o 
  -4   6   6     1030.24      924.55     29.80 o 
  -3   6   6      304.42      295.60     15.61 o 
  -2   6   6      328.85      362.85     26.78 o 
  -1   6   6      864.03      764.11     23.70 o 
   0   6   6     1727.47     1870.49     54.60 o 
   1   6   6        1.36       -9.19      9.58 o 
   2   6   6      185.95      196.06     14.86 o 
   3   6   6     1155.36     1274.30     37.60 o 
   4   6   6      391.45      452.96     24.27 o 
   5   6   6     1589.15     1593.42     67.65 o 
   6   6   6      180.79      165.57     22.90 o 
   7   6   6       29.36       36.90     20.37 o 
   8   6   6       18.91       39.54     21.75 o 
   9   6   6        0.47       20.63     24.30 o 
  10   6   6       39.27       43.52     27.58 o 
 -15   7   6      457.58      556.21     64.37 o 
 -14   7   6      157.44      153.36     33.02 o 
 -13   7   6       84.26       99.20     29.56 o 
 -12   7   6        8.53       -2.73     20.38 o 
 -11   7   6      245.72      257.42     21.69 o 
 -10   7   6     1573.43     1689.02     46.49 o 
  -9   7   6     1851.61     1865.33     48.80 o 
  -8   7   6     3385.77     3392.19     76.01 o 
  -7   7   6       19.55       22.66     12.11 o 
  -6   7   6     1221.56     1299.74     35.81 o 
  -5   7   6      161.67      141.32     14.22 o 
  -4   7   6      263.02      268.15     16.37 o 
  -3   7   6      900.42      881.93     31.42 o 
  -2   7   6      664.80      666.63     24.78 o 
  -1   7   6        0.04       10.89      9.64 o 
   0   7   6       40.59       33.09     13.39 o 
   1   7   6      659.69      643.25     23.07 o 
   2   7   6        1.96       10.88     11.53 o 
   3   7   6     2112.74     2180.10     70.30 o 
   4   7   6       58.33       62.53     16.02 o 
   5   7   6       10.30       15.00     15.87 o 
   6   7   6        6.02       -2.60     19.03 o 
   7   7   6      324.58      310.42     27.39 o 
   8   7   6      147.91      155.77     26.65 o 
   9   7   6       36.82       27.43     24.38 o 
 -15   8   6       30.42       24.50     38.69 o 
 -14   8   6      163.73      173.15     40.23 o 
 -13   8   6      112.52      152.80     31.40 o 
 -12   8   6      182.56      175.81     25.63 o 
 -11   8   6        3.80      -15.50     15.50 o 
 -10   8   6      650.92      676.10     29.04 o 
  -9   8   6      177.72      190.64     19.09 o 
  -8   8   6      205.01      216.48     18.22 o 
  -7   8   6     1275.41     1289.87     37.12 o 
  -6   8   6       62.92       67.29     13.62 o 
  -5   8   6     1004.24     1021.05     31.11 o 
  -4   8   6     1122.69     1065.20     45.97 o 
  -3   8   6       26.16       51.89     11.69 o 
  -2   8   6      193.71      212.95     18.86 o 
  -1   8   6     1337.71     1296.05     55.10 o 
   0   8   6     2393.67     2151.07     50.30 o 
   1   8   6      137.47      145.43     17.36 o 
   2   8   6      489.78      540.82     22.59 o 
   3   8   6      181.32      181.14     18.93 o 
   4   8   6      166.58      197.18     20.60 o 
   5   8   6      272.79      323.02     23.39 o 
   6   8   6      375.21      428.65     30.01 o 
   7   8   6      305.54      400.51     36.69 o 
   8   8   6       51.34       67.75     24.10 o 
   9   8   6      323.09      342.81     69.00 o 
 -15   9   6      271.60      426.25     82.18 o 
 -14   9   6      425.51      391.22     48.87 o 
 -13   9   6        6.92       -1.21     33.45 o 
 -12   9   6      140.99      167.29     29.07 o 
 -11   9   6      152.15      215.68     23.94 o 
 -10   9   6       30.58       38.66     21.27 o 
  -9   9   6     1530.49     1550.42     44.31 o 
  -8   9   6      675.60      679.79     27.37 o 
  -7   9   6      993.40      973.73     32.08 o 
  -6   9   6      157.19      136.93     16.02 o 
  -5   9   6      687.80      660.91     40.55 o 
  -4   9   6      473.38      417.60     19.82 o 
  -3   9   6       53.78       40.24     12.07 o 
  -2   9   6      201.32      178.94     14.87 o 
  -1   9   6     1964.22     1951.12     55.22 o 
   0   9   6       86.86      115.59     15.12 o 
   1   9   6      665.39      714.87     25.49 o 
   2   9   6     2824.66     2923.29     66.27 o 
   3   9   6     1456.29     1563.00     56.18 o 
   4   9   6       84.01       81.19     17.75 o 
   5   9   6      162.12      173.84     24.18 o 
   6   9   6       40.77       33.22     21.06 o 
   7   9   6      227.03      211.12     27.29 o 
   8   9   6       66.71       92.30     26.31 o 
   9   9   6      119.51      166.66     30.18 o 
 -14  10   6        0.83        1.49     36.44 o 
 -13  10   6       93.24       88.84     29.45 o 
 -12  10   6        3.70       28.67     25.24 o 
 -11  10   6      362.87      473.76     42.37 o 
 -10  10   6      172.33      180.58     23.71 o 
  -9  10   6      429.47      383.00     29.73 o 
  -8  10   6        2.14        5.51     14.61 o 
  -7  10   6      244.52      264.72     21.75 o 
  -6  10   6     3745.78     3517.90    130.97 o 
  -5  10   6     6028.28     6227.03    164.23 o 
  -4  10   6        0.15       10.92     18.51 o 
  -3  10   6      151.52      145.20     16.80 o 
  -2  10   6      491.36      498.43     24.72 o 
  -1  10   6      388.58      403.34     19.88 o 
   0  10   6      664.71      672.34     33.09 o 
   1  10   6     1638.09     1740.14     65.61 o 
   2  10   6      515.66      594.39     24.79 o 
   3  10   6       24.22       11.25     15.06 o 
   4  10   6      163.05      200.40     21.27 o 
   5  10   6       84.03       82.34     19.57 o 
   6  10   6      242.72      263.88     28.78 o 
   7  10   6      138.93      142.48     26.38 o 
   8  10   6       21.69       22.91     25.28 o 
   9  10   6      431.15      550.40     68.68 o 
 -14  11   6      136.35      106.33     42.79 o 
 -13  11   6      312.09      419.93     39.21 o 
 -12  11   6      385.00      426.09     36.01 o 
 -11  11   6       63.88       94.19     22.62 o 
 -10  11   6       41.75       31.94     18.76 o 
  -9  11   6     2189.50     2094.24     61.89 o 
  -8  11   6      103.15       73.57     18.58 o 
  -7  11   6     3063.32     3063.32    118.04 o 
  -6  11   6      119.94      126.93     18.75 o 
  -5  11   6        0.05       16.92     14.39 o 
  -4  11   6      477.10      524.36     26.18 o 
  -3  11   6      399.69      360.66     22.27 o 
  -2  11   6       26.01       19.46     13.60 o 
  -1  11   6       24.01       12.57     12.27 o 
   0  11   6      754.53      778.99     27.07 o 
   1  11   6      952.99      972.25     31.33 o 
   2  11   6     4857.66     5351.21    123.63 o 
   3  11   6      190.07      220.16     27.27 o 
   4  11   6      249.07      297.25     23.80 o 
   5  11   6        0.07      -17.62     17.62 o 
   6  11   6      204.07      248.34     36.34 o 
   7  11   6       56.13       42.71     24.95 o 
   8  11   6      160.51      173.82     35.39 o 
 -14  12   6       15.70       12.05     41.97 o 
 -13  12   6       77.46       93.34     31.20 o 
 -12  12   6       73.59       77.22     28.16 o 
 -11  12   6     1661.10     1770.65    103.46 o 
 -10  12   6        1.15      -17.97     17.97 o 
  -9  12   6        3.46       -9.25     17.35 o 
  -8  12   6      959.08      903.52     37.29 o 
  -7  12   6       70.23       68.79     18.68 o 
  -6  12   6       82.71      107.83     18.75 o 
  -5  12   6       18.14       32.71     15.45 o 
  -4  12   6      711.21      690.89     30.30 o 
  -3  12   6     1339.49     1297.71     42.09 o 
  -2  12   6      307.91      321.80     22.48 o 
  -1  12   6     1134.73     1132.50     38.70 o 
   0  12   6     1019.29     1043.80     54.30 o 
   1  12   6     2520.92     2653.58     69.84 o 
   2  12   6     1257.89     1545.03     76.18 o 
   3  12   6      479.55      485.72     26.00 o 
   4  12   6      324.88      325.47     24.47 o 
   5  12   6      905.64      908.89     43.62 o 
   6  12   6     1163.09     1201.82     60.84 o 
   7  12   6       63.02       48.38     25.05 o 
   8  12   6       16.10       33.43     27.08 o 
 -13  13   6       62.55       94.75     41.16 o 
 -12  13   6       12.74       26.41     41.83 o 
 -11  13   6      125.82      153.00     25.00 o 
 -10  13   6      167.87      164.97     24.11 o 
  -9  13   6      953.08      936.51     58.93 o 
  -8  13   6      427.72      413.27     27.80 o 
  -7  13   6     2357.55     2415.75     70.63 o 
  -6  13   6       84.24       68.30     18.45 o 
  -5  13   6     1486.60     1539.27     48.71 o 
  -4  13   6      184.84      166.24     19.68 o 
  -3  13   6      463.78      404.86     24.84 o 
  -2  13   6       30.04       55.11     16.22 o 
  -1  13   6      734.11      681.28     30.83 o 
   0  13   6      923.72     1052.65     38.37 o 
   1  13   6        1.25       -3.76     18.82 o 
   2  13   6     1613.46     1678.17     51.73 o 
   3  13   6      951.37     1109.41     45.64 o 
   4  13   6      104.24      129.41     21.19 o 
   5  13   6      124.52      143.15     23.51 o 
   6  13   6       10.67      -16.93     22.53 o 
   7  13   6      164.91      133.09     27.43 o 
   8  13   6      997.69     1087.88     74.41 o 
 -13  14   6       91.03       66.12     33.62 o 
 -12  14   6       67.35       50.91     30.39 o 
 -11  14   6      115.75       87.11     24.59 o 
 -10  14   6       37.01       40.15     24.47 o 
  -9  14   6       86.97       42.40     20.29 o 
  -8  14   6       47.51       31.20     21.16 o 
  -7  14   6     1138.21     1257.82     49.19 o 
  -6  14   6      988.97     1023.73     40.74 o 
  -5  14   6     2620.55     2569.82     70.29 o 
  -4  14   6     1650.73     1770.42     53.67 o 
  -3  14   6        2.52        2.09     14.63 o 
  -2  14   6     2765.00     2586.66     69.75 o 
  -1  14   6     2414.75     2508.26     68.33 o 
   0  14   6     2100.77     2234.14     64.43 o 
   1  14   6       14.20       24.46     17.65 o 
   2  14   6      387.14      352.21     25.84 o 
   3  14   6        0.45        7.81     20.69 o 
   4  14   6      285.72      313.06     31.76 o 
   5  14   6       99.77       93.08     26.66 o 
   6  14   6       93.05       70.32     32.03 o 
   7  14   6      217.93      207.33     38.37 o 
 -13  15   6      376.08      266.21     63.08 o 
 -12  15   6        7.88       17.36     29.54 o 
 -11  15   6       12.68      -19.53     26.36 o 
 -10  15   6        2.20       -1.27     20.33 o 
  -9  15   6       84.04       87.06     22.83 o 
  -8  15   6      921.83      946.82     44.82 o 
  -7  15   6     1109.45     1091.12     71.62 o 
  -6  15   6        7.82       11.73     17.75 o 
  -5  15   6      645.00      610.56     31.14 o 
  -4  15   6      766.04      717.70     32.84 o 
  -3  15   6      190.16      206.16     21.75 o 
  -2  15   6      426.61      498.32     28.69 o 
  -1  15   6      878.50      967.46     38.19 o 
   0  15   6      115.83      116.54     19.94 o 
   1  15   6      114.11      138.78     20.94 o 
   2  15   6      861.77      964.46     40.15 o 
   3  15   6     2381.32     2537.24     70.91 o 
   4  15   6        0.11       12.50     24.76 o 
   5  15   6       83.03       74.98     26.99 o 
   6  15   6      120.93       95.94     33.16 o 
   7  15   6       73.60       50.28     33.56 o 
 -12  16   6      475.40      465.12     43.17 o 
 -11  16   6      673.35      723.60    122.00 o 
 -10  16   6      374.95      382.67     30.46 o 
  -9  16   6        3.23       -4.81     19.44 o 
  -8  16   6      138.33      157.26     24.40 o 
  -7  16   6       11.45        7.93     17.42 o 
  -6  16   6       25.50       -3.68     16.34 o 
  -5  16   6      350.81      349.37     28.95 o 
  -4  16   6     1633.50     1617.93     67.21 o 
  -3  16   6      476.33      439.74     27.74 o 
  -2  16   6       59.10       38.91     19.11 o 
  -1  16   6      340.03      374.35     26.66 o 
   0  16   6      611.39      631.48     32.27 o 
   1  16   6        7.97       20.00     18.97 o 
   2  16   6     1543.63     1788.79    100.02 o 
   3  16   6        9.59       41.08     21.87 o 
   4  16   6      419.00      500.64     43.36 o 
   5  16   6      649.63      687.95     55.13 o 
   6  16   6      298.44      281.61     55.63 o 
 -11  17   6       81.37      122.99     39.67 o 
 -10  17   6        2.96       10.67     25.08 o 
  -9  17   6        0.76       23.24     22.19 o 
  -8  17   6      486.88      487.11     35.79 o 
  -7  17   6      106.58      135.72     37.64 o 
  -6  17   6        2.72       -0.86     17.81 o 
  -5  17   6      129.59      127.53     21.99 o 
  -4  17   6      179.10      140.07     22.60 o 
  -3  17   6      639.38      662.85     33.59 o 
  -2  17   6      468.58      438.28     29.10 o 
  -1  17   6       78.34       89.37     21.79 o 
   0  17   6      448.66      532.35     31.59 o 
   1  17   6       50.49       44.10     20.78 o 
   2  17   6      199.79      215.77     29.29 o 
   3  17   6      925.14      974.13     49.34 o 
   4  17   6      140.24      114.44     54.18 o 
   5  17   6       39.41       17.39     35.13 o 
   6  17   6        9.02      -14.21     45.37 o 
 -11  18   6      696.58      711.52     72.85 o 
 -10  18   6      432.76      393.27     37.24 o 
  -9  18   6     1504.41     1523.84     92.87 o 
  -8  18   6       23.47       33.95     21.81 o 
  -7  18   6      139.15      171.39     25.18 o 
  -6  18   6      200.00      220.28     25.58 o 
  -5  18   6      157.09      163.23     23.64 o 
  -4  18   6      446.96      435.92     33.63 o 
  -3  18   6      125.20      129.75     22.31 o 
  -2  18   6      226.48      213.81     26.03 o 
  -1  18   6      815.31      892.88     40.20 o 
   0  18   6        7.70       -6.89     20.86 o 
   1  18   6      163.87      120.16     25.16 o 
   2  18   6       46.12       20.24     23.35 o 
   3  18   6      309.68      358.49     38.10 o 
   4  18   6       91.55      108.73     37.40 o 
   5  18   6      252.76      221.55     43.29 o 
 -10  19   6       93.95       85.62     27.35 o 
  -9  19   6       25.80       60.67     23.68 o 
  -8  19   6      259.73      231.91     47.79 o 
  -7  19   6      387.24      326.27     30.26 o 
  -6  19   6        7.28      -17.89     19.58 o 
  -5  19   6      157.11      125.03     23.60 o 
  -4  19   6      249.55      245.57     28.70 o 
  -3  19   6      225.25      248.69     29.20 o 
  -2  19   6      565.98      566.11     38.76 o 
  -1  19   6      888.88      973.37     47.79 o 
   0  19   6      441.93      452.43     34.88 o 
   1  19   6      125.23      161.89     27.48 o 
   2  19   6      454.41      485.74     66.77 o 
   3  19   6      586.23      685.16     53.56 o 
   4  19   6       32.95       42.64     38.61 o 
  -9  20   6      165.58      147.53     29.72 o 
  -8  20   6      108.52      135.91     28.62 o 
  -7  20   6       14.02       73.02     24.97 o 
  -6  20   6        2.86      -10.69     21.98 o 
  -5  20   6      585.59      504.07     36.79 o 
  -4  20   6      279.80      264.54     30.33 o 
  -3  20   6      617.06      579.27     38.14 o 
  -2  20   6      895.43      892.30     46.08 o 
  -1  20   6      287.46      270.54     31.98 o 
   0  20   6      197.54      239.28     32.14 o 
   1  20   6      469.67      529.15     39.70 o 
   2  20   6       96.00       97.04     27.76 o 
   3  20   6      143.03      128.53     38.36 o 
  -8  21   6       51.79       88.65     27.51 o 
  -7  21   6      502.75      506.52     56.83 o 
  -6  21   6      217.19      153.87     28.94 o 
  -5  21   6       22.70       24.25     28.08 o 
  -4  21   6       99.27       95.16     26.44 o 
  -3  21   6     2397.22     2177.73    128.34 o 
  -2  21   6     1215.59     1193.35     78.39 o 
  -1  21   6       87.00       51.03     26.34 o 
   0  21   6        5.01      -25.76     25.76 o 
   1  21   6       66.19       55.51     28.49 o 
   2  21   6       23.80       15.90     26.80 o 
  -6  22   6       10.00        1.74     24.91 o 
  -5  22   6      113.80      122.29     29.43 o 
  -4  22   6       10.03       21.98     24.18 o 
  -3  22   6      270.62      240.02     41.65 o 
  -2  22   6       52.64       88.39     28.53 o 
  -1  22   6        1.26      -25.69     25.69 o 
   0  22   6       34.43       32.98     28.91 o 
 -16   1   7       14.18      -10.54     33.40 o 
 -15   1   7      148.41      151.10     34.67 o 
 -14   1   7       15.26        5.40     28.04 o 
 -13   1   7      263.65      290.93     27.62 o 
 -12   1   7     1059.99     1177.41     39.12 o 
 -11   1   7      108.15       93.88     18.06 o 
 -10   1   7      788.07      833.51     30.80 o 
  -9   1   7     2021.57     2191.98     54.66 o 
  -8   1   7      286.23      301.50     19.34 o 
  -7   1   7        0.27      -11.11     11.11 o 
  -6   1   7     2021.27     1864.75     44.95 o 
  -5   1   7       23.34       47.90     16.19 o 
  -4   1   7        0.71       -4.13     12.95 o 
  -3   1   7      648.96      544.05     37.21 o 
  -2   1   7      966.13     1063.32     38.45 o 
  -1   1   7      180.27      204.13     19.30 o 
   0   1   7       17.28       16.43     13.60 o 
   1   1   7     1574.74     1566.88     49.37 o 
   2   1   7      239.25      281.69     24.91 o 
   3   1   7        0.01        0.88     13.66 o 
   4   1   7       16.49       -3.59     30.14 o 
   5   1   7      508.29      551.34     43.13 o 
   6   1   7        9.77       -7.16     24.50 o 
   7   1   7        0.60        2.09     26.48 o 
   8   1   7        0.00        9.90     28.31 o 
   9   1   7       40.30       58.28     33.83 o 
 -16   2   7        0.50      -32.89     32.89 o 
 -15   2   7       62.26       77.88     35.33 o 
 -14   2   7       96.67       79.38     30.34 o 
 -13   2   7      318.25      348.03     32.37 o 
 -12   2   7       98.16       90.33     19.41 o 
 -11   2   7       20.96       14.00     16.15 o 
 -10   2   7       53.90       42.92     16.11 o 
  -9   2   7       52.23       59.71     15.19 o 
  -8   2   7      454.44      562.46     23.96 o 
  -7   2   7      804.33      801.93     26.94 o 
  -6   2   7     4335.02     4248.04     89.53 o 
  -5   2   7      319.92      337.88     23.68 o 
  -4   2   7      365.13      404.66     24.48 o 
  -3   2   7      384.13      423.82     27.09 o 
  -2   2   7      124.28      162.88     18.41 o 
  -1   2   7        0.30        4.55     12.61 o 
   0   2   7      613.55      706.04     30.26 o 
   1   2   7      166.58      205.41     26.46 o 
   2   2   7      568.60      657.26     29.51 o 
   3   2   7       11.95       15.48     14.83 o 
   4   2   7      631.65      586.43     34.31 o 
   5   2   7       82.06       54.54     26.98 o 
   6   2   7       78.14       55.74     28.12 o 
   7   2   7       53.87       57.65     29.85 o 
   8   2   7       23.43       36.79     30.36 o 
   9   2   7        0.93        9.36     31.77 o 
 -16   3   7       34.08       38.91     51.37 o 
 -15   3   7       56.74       22.80     31.33 o 
 -14   3   7       13.79        7.08     28.56 o 
 -13   3   7      132.99      151.21     26.98 o 
 -12   3   7       46.46       51.69     18.72 o 
 -11   3   7      377.06      376.29     24.06 o 
 -10   3   7      220.67      228.03     20.62 o 
  -9   3   7      722.37      803.51     29.69 o 
  -8   3   7      974.61     1023.75     36.12 o 
  -7   3   7      815.80      790.00     30.45 o 
  -6   3   7       71.42       76.49     12.69 o 
  -5   3   7      124.42      159.70     19.81 o 
  -4   3   7      282.79      316.46     22.56 o 
  -3   3   7      916.88      919.32     35.89 o 
  -2   3   7      153.28      224.93     19.51 o 
  -1   3   7     1769.03     1881.22     56.87 o 
   0   3   7       32.34       40.34     14.28 o 
   1   3   7      187.16      199.92     21.45 o 
   2   3   7      714.73      801.11     32.53 o 
   3   3   7       35.84       66.06     16.41 o 
   4   3   7      262.37      254.07     31.63 o 
   5   3   7       20.75       27.79     26.37 o 
   6   3   7        0.03      -14.03     25.83 o 
   7   3   7       62.70       72.55     29.91 o 
   8   3   7       28.29       63.88     31.28 o 
   9   3   7       62.15       71.18     33.34 o 
 -15   4   7       10.41       45.71     32.49 o 
 -14   4   7        0.00        9.48     28.75 o 
 -13   4   7       48.70       73.64     23.29 o 
 -12   4   7      183.27      234.20     23.00 o 
 -11   4   7      152.21      169.14     20.20 o 
 -10   4   7        9.22       19.75     16.00 o 
  -9   4   7      764.14      877.08     30.90 o 
  -8   4   7       14.39       21.02     14.06 o 
  -7   4   7      523.95      586.61     32.79 o 
  -6   4   7      941.25     1017.83     30.62 o 
  -5   4   7      528.75      548.23     21.11 o 
  -4   4   7     1014.78      932.66     37.35 o 
  -3   4   7      233.25      216.88     20.24 o 
  -2   4   7     1212.44     1130.39     43.31 o 
  -1   4   7      230.66      263.73     20.50 o 
   0   4   7        2.24       13.43     13.39 o 
   1   4   7        0.62       13.73     15.44 o 
   2   4   7      174.23      202.16     19.98 o 
   3   4   7        8.78        8.63     14.56 o 
   4   4   7       28.30       46.11     20.21 o 
   5   4   7      610.96      652.43     47.97 o 
   6   4   7        0.47      -10.42     25.60 o 
   7   4   7       26.96       18.86     27.28 o 
   8   4   7       99.48      150.26     35.53 o 
   9   4   7       55.10       53.85     33.83 o 
 -15   5   7       55.14       98.60     35.02 o 
 -14   5   7        3.53       17.48     30.51 o 
 -13   5   7        0.24       19.49     21.88 o 
 -12   5   7        5.15      -10.71     17.04 o 
 -11   5   7       81.32      121.39     19.48 o 
 -10   5   7      307.36      333.93     22.40 o 
  -9   5   7     1221.33     1329.26     39.36 o 
  -8   5   7      419.35      400.99     22.14 o 
  -7   5   7     2492.10     2533.22     60.03 o 
  -6   5   7      236.91      303.84     46.09 o 
  -5   5   7        1.45      -10.67     10.67 o 
  -4   5   7      205.30      253.78     19.70 o 
  -3   5   7     1761.73     1923.28     58.40 o 
  -2   5   7      374.47      375.98     23.17 o 
  -1   5   7      179.26      208.78     20.31 o 
   0   5   7      882.73      722.84     62.98 o 
   1   5   7      683.68      671.06     26.67 o 
   2   5   7       29.18       39.58     14.14 o 
   3   5   7       37.08       21.47     15.41 o 
   4   5   7      141.99      137.47     25.38 o 
   5   5   7      543.82      554.47     49.15 o 
   6   5   7       85.24       72.72     30.63 o 
   7   5   7       18.50       14.05     27.81 o 
   8   5   7      105.34      113.44     34.24 o 
   9   5   7       45.42       87.61     51.15 o 
 -15   6   7       37.58       45.13     35.35 o 
 -14   6   7       36.87       46.84     31.36 o 
 -13   6   7       19.93        8.48     22.14 o 
 -12   6   7      200.77      186.24     22.34 o 
 -11   6   7       18.29       40.74     17.61 o 
 -10   6   7      130.57      150.30     19.58 o 
  -9   6   7       42.75       65.46     16.32 o 
  -8   6   7       59.42       53.36     15.19 o 
  -7   6   7     1213.50     1128.44     34.26 o 
  -6   6   7       92.17      116.06     14.93 o 
  -5   6   7     1031.67      991.09     39.88 o 
  -4   6   7      304.90      328.10     17.38 o 
  -3   6   7      302.31      333.89     23.80 o 
  -2   6   7        0.05       -2.94     11.77 o 
  -1   6   7      932.35      853.47     34.54 o 
   0   6   7      130.82      113.46     17.16 o 
   1   6   7      444.75      477.03     23.42 o 
   2   6   7      880.93      944.05     49.25 o 
   3   6   7        6.27      -15.19     15.19 o 
   4   6   7       40.36       21.40     20.98 o 
   5   6   7      269.32      323.94     37.38 o 
   6   6   7        0.86       -7.01     25.85 o 
   7   6   7       61.55       64.82     29.81 o 
   8   6   7       69.44       81.41     32.64 o 
 -15   7   7        8.24        8.51     48.62 o 
 -14   7   7       50.25       72.16     31.86 o 
 -13   7   7        8.19       -4.64     23.45 o 
 -12   7   7      100.43       95.13     20.85 o 
 -11   7   7       13.13       -4.01     17.76 o 
 -10   7   7        0.08       17.40     16.74 o 
  -9   7   7      471.57      535.44     26.16 o 
  -8   7   7        6.31       -5.11     14.31 o 
  -7   7   7      116.14      126.24     18.87 o 
  -6   7   7       19.97       20.46     13.32 o 
  -5   7   7      116.12      134.14     16.59 o 
  -4   7   7       98.74       75.61     13.05 o 
  -3   7   7        1.30        0.35     11.01 o 
  -2   7   7      315.01      362.58     21.87 o 
  -1   7   7     2008.16     2060.82     55.52 o 
   0   7   7      294.05      277.67     20.96 o 
   1   7   7      192.74      234.71     20.13 o 
   2   7   7      215.75      220.18     25.17 o 
   3   7   7      275.75      331.43     24.72 o 
   4   7   7      165.00      184.13     26.61 o 
   5   7   7        0.19      -13.97     25.46 o 
   6   7   7      123.64      171.82     34.25 o 
   7   7   7        3.08      -14.75     27.06 o 
   8   7   7        6.42       19.36     28.61 o 
 -15   8   7        0.80       24.16     40.09 o 
 -14   8   7        3.19       16.63     37.06 o 
 -13   8   7        9.14       42.90     28.15 o 
 -12   8   7       26.81       10.74     20.27 o 
 -11   8   7      947.61      991.48     37.35 o 
 -10   8   7      620.32      655.66     30.27 o 
  -9   8   7      293.78      278.18     21.80 o 
  -8   8   7       71.08       96.65     17.22 o 
  -7   8   7      115.20      118.79     17.03 o 
  -6   8   7      373.60      340.22     24.46 o 
  -5   8   7       66.21       65.44     14.53 o 
  -4   8   7      348.28      334.17     18.95 o 
  -3   8   7      626.03      603.06     23.23 o 
  -2   8   7       66.72       51.07     12.89 o 
  -1   8   7      728.30      680.24     36.53 o 
   0   8   7       27.70       20.45     13.97 o 
   1   8   7       13.69       23.93     13.67 o 
   2   8   7      592.05      676.48     58.62 o 
   3   8   7      193.62      191.98     21.84 o 
   4   8   7      139.53      161.04     26.45 o 
   5   8   7      146.10      163.40     33.22 o 
   6   8   7       28.84       -0.89     47.51 o 
   7   8   7       42.81       50.13     29.99 o 
   8   8   7      294.25      299.92     45.86 o 
 -15   9   7       64.63      135.18     78.76 o 
 -14   9   7       21.34       74.34     39.96 o 
 -13   9   7      287.25      342.98     39.05 o 
 -12   9   7      520.36      549.37     33.24 o 
 -11   9   7       13.78       28.37     20.64 o 
 -10   9   7      184.72      238.87     35.73 o 
  -9   9   7      728.29      667.47     32.51 o 
  -8   9   7      160.01      169.56     19.01 o 
  -7   9   7        2.70       24.26     14.45 o 
  -6   9   7        9.92        3.22     14.19 o 
  -5   9   7      155.93      115.12     15.31 o 
  -4   9   7      100.75       70.22     14.23 o 
  -3   9   7       81.40       91.80     14.79 o 
  -2   9   7     1752.75     1688.26     56.58 o 
  -1   9   7      123.61      122.16     16.20 o 
   0   9   7      315.79      340.29     21.41 o 
   1   9   7        0.45      -11.35     13.20 o 
   2   9   7        0.07        5.90     15.44 o 
   3   9   7      129.26      134.33     21.08 o 
   4   9   7      709.06      728.72     48.56 o 
   5   9   7        0.49       33.29     27.35 o 
   6   9   7       66.71       35.79     37.94 o 
   7   9   7       23.10       40.05     30.40 o 
   8   9   7       12.88        8.30     32.26 o 
 -14  10   7       53.07       95.33     42.95 o 
 -13  10   7       51.66       57.84     30.56 o 
 -12  10   7        6.60       36.79     23.73 o 
 -11  10   7      223.44      284.43     28.06 o 
 -10  10   7       81.58      105.17     21.48 o 
  -9  10   7      198.72      184.18     22.56 o 
  -8  10   7       54.38       58.23     18.59 o 
  -7  10   7       60.58       93.03     18.50 o 
  -6  10   7        0.48       22.44     14.95 o 
  -5  10   7      483.61      552.11     26.80 o 
  -4  10   7        5.14       18.51     13.09 o 
  -3  10   7        9.05       20.01     13.04 o 
  -2  10   7       78.84       98.37     16.09 o 
  -1  10   7       22.58       41.80     14.70 o 
   0  10   7      352.11      331.41     26.44 o 
   1  10   7       40.96       54.17     15.56 o 
   2  10   7      776.08      745.34     53.81 o 
   3  10   7      118.15      105.36     20.70 o 
   4  10   7       71.30       73.86     27.25 o 
   5  10   7       91.49       93.84     31.59 o 
   6  10   7       74.93       60.28     31.32 o 
   7  10   7       90.14       89.73     33.60 o 
 -14  11   7      111.15      159.61     48.49 o 
 -13  11   7       31.65       65.05     33.44 o 
 -12  11   7      372.04      432.19     50.23 o 
 -11  11   7      585.14      552.44     37.67 o 
 -10  11   7       71.81       66.06     21.69 o 
  -9  11   7      167.08      136.17     21.85 o 
  -8  11   7       54.82       55.33     19.33 o 
  -7  11   7     1724.17     1734.84    129.26 o 
  -6  11   7       26.31       24.75     16.04 o 
  -5  11   7       76.35       68.44     16.91 o 
  -4  11   7      432.99      387.75     24.48 o 
  -3  11   7      241.06      205.06     19.78 o 
  -2  11   7       25.91       12.63     14.65 o 
  -1  11   7       52.99       36.61     13.79 o 
   0  11   7       21.54       26.52     13.93 o 
   1  11   7      221.56      235.14     20.02 o 
   2  11   7       78.39       72.23     18.80 o 
   3  11   7        9.23       33.78     21.89 o 
   4  11   7      273.42      314.00     32.02 o 
   5  11   7        3.71       29.09     28.94 o 
   6  11   7       73.65       42.51     31.18 o 
   7  11   7       55.15       42.48     32.76 o 
 -14  12   7        4.68      -33.65     53.45 o 
 -13  12   7       67.72       86.22     35.26 o 
 -12  12   7       17.95       36.02     29.50 o 
 -11  12   7       29.13       42.04     26.71 o 
 -10  12   7      402.08      439.11     29.93 o 
  -9  12   7       32.91       43.18     19.92 o 
  -8  12   7      640.48      571.88     32.03 o 
  -7  12   7      529.08      516.69     34.77 o 
  -6  12   7      317.74      327.86     26.73 o 
  -5  12   7      200.99      160.72     20.49 o 
  -4  12   7      341.86      300.85     23.19 o 
  -3  12   7      145.01      136.12     19.46 o 
  -2  12   7       84.97       88.60     17.64 o 
  -1  12   7        7.53       -1.86     14.95 o 
   0  12   7       39.59       52.92     17.34 o 
   1  12   7        0.73       -6.59     19.25 o 
   2  12   7      207.18      220.78     22.34 o 
   3  12   7       44.84       70.77     25.48 o 
   4  12   7       85.19      109.88     27.09 o 
   5  12   7        0.25        2.80     28.92 o 
   6  12   7       40.20       26.94     30.91 o 
   7  12   7        3.66        4.50     33.58 o 
 -13  13   7      128.25      130.10     36.41 o 
 -12  13   7       53.64       69.36     32.11 o 
 -11  13   7       20.40       14.97     34.18 o 
 -10  13   7      304.36      317.31     44.77 o 
  -9  13   7       73.50       43.44     20.77 o 
  -8  13   7      230.47      215.63     26.28 o 
  -7  13   7      287.70      290.87     26.39 o 
  -6  13   7        7.35       26.50     17.16 o 
  -5  13   7       21.54        3.90     16.28 o 
  -4  13   7     1005.51      852.60     62.51 o 
  -3  13   7      633.51      660.07     31.12 o 
  -2  13   7        6.88        9.43     15.94 o 
  -1  13   7      307.44      310.47     23.61 o 
   0  13   7      344.50      350.32     25.12 o 
   1  13   7     1701.63     1759.73     71.63 o 
   2  13   7        0.98       25.47     21.47 o 
   3  13   7      441.14      490.92     50.71 o 
   4  13   7        0.04      -14.53     31.38 o 
   5  13   7       28.61       62.26     49.20 o 
   6  13   7      366.98      399.90     63.10 o 
 -13  14   7      184.47      176.15     42.50 o 
 -12  14   7      110.54      140.12     34.60 o 
 -11  14   7      108.54      129.69     26.12 o 
 -10  14   7        3.35       -7.76     20.92 o 
  -9  14   7       33.68        8.72     20.35 o 
  -8  14   7       21.21      -11.36     23.84 o 
  -7  14   7       21.55       35.08     19.50 o 
  -6  14   7      103.56       94.71     20.16 o 
  -5  14   7      190.66      179.14     21.24 o 
  -4  14   7       32.34       23.00     16.49 o 
  -3  14   7       73.73      118.03     25.02 o 
  -2  14   7       69.29       42.24     17.94 o 
  -1  14   7      480.83      468.01     28.80 o 
   0  14   7      315.35      319.14     24.68 o 
   1  14   7        0.07       22.11     21.51 o 
   2  14   7       21.02       35.44     22.05 o 
   3  14   7       35.21       81.71     33.22 o 
   4  14   7       94.00      132.90     49.52 o 
   5  14   7        1.35       -9.87     44.43 o 
   6  14   7       27.88       -1.85     48.37 o 
 -12  15   7      151.20      147.87     35.50 o 
 -11  15   7      108.24      116.78     27.24 o 
 -10  15   7      111.52       77.11     26.80 o 
  -9  15   7       62.02       54.05     22.86 o 
  -8  15   7        1.08       -2.81     20.36 o 
  -7  15   7      806.81      782.75     65.02 o 
  -6  15   7       18.61       -0.54     17.52 o 
  -5  15   7       48.01       55.93     19.10 o 
  -4  15   7       68.94       36.67     18.81 o 
  -3  15   7       73.62       75.74     19.92 o 
  -2  15   7       90.14      108.77     21.03 o 
  -1  15   7      795.46      761.04     34.83 o 
   0  15   7       29.49       42.61     21.11 o 
   1  15   7       16.38       12.79     23.84 o 
   2  15   7      124.30      180.18     52.67 o 
   3  15   7       40.85       73.90     56.80 o 
   4  15   7      577.23      627.89     61.66 o 
   5  15   7      234.60      211.35     60.78 o 
 -12  16   7       68.45       81.95     54.68 o 
 -11  16   7       13.18        4.43     24.71 o 
 -10  16   7       95.50       54.22     24.06 o 
  -9  16   7       58.33       58.32     22.76 o 
  -8  16   7       35.01        9.17     21.05 o 
  -7  16   7       19.02       -6.93     18.30 o 
  -6  16   7        0.41       -7.25     18.58 o 
  -5  16   7        0.09        9.71     18.04 o 
  -4  16   7       60.54       64.24     19.62 o 
  -3  16   7      207.08      150.33     22.77 o 
  -2  16   7      101.35       96.59     21.35 o 
  -1  16   7       68.43       74.51     22.45 o 
   0  16   7      149.93      124.71     32.83 o 
   1  16   7       40.55       52.13     39.54 o 
   2  16   7      337.51      341.69     42.61 o 
   3  16   7      146.04      232.81     43.36 o 
   4  16   7        9.05       13.51     35.58 o 
   5  16   7        5.27      -42.57     45.26 o 
 -11  17   7       11.30       14.33     25.42 o 
 -10  17   7       18.53       -0.40     23.65 o 
  -9  17   7      322.32      267.91     38.42 o 
  -8  17   7      116.89      134.63     26.65 o 
  -7  17   7        2.15      -11.38     19.07 o 
  -6  17   7       38.79       41.47     20.30 o 
  -5  17   7        0.16        1.15     18.47 o 
  -4  17   7       66.51       30.16     24.02 o 
  -3  17   7        3.30       10.49     19.49 o 
  -2  17   7        9.64        5.62     19.77 o 
  -1  17   7       59.85       61.90     21.94 o 
   0  17   7      280.30      341.05     32.89 o 
   1  17   7        0.28       19.53     27.07 o 
   2  17   7        4.16      -18.57     29.80 o 
   3  17   7       38.16       20.01     50.91 o 
   4  17   7       73.05      114.61     65.41 o 
 -10  18   7       11.04       18.53     26.16 o 
  -9  18   7       63.77       10.83     33.70 o 
  -8  18   7      135.97      102.07     25.03 o 
  -7  18   7       20.36        2.86     20.79 o 
  -6  18   7      213.21      210.39     25.78 o 
  -5  18   7       18.79        6.26     19.47 o 
  -4  18   7       89.19       47.24     20.84 o 
  -3  18   7      328.77      261.93     27.38 o 
  -2  18   7      224.44      197.45     26.46 o 
  -1  18   7       65.87       78.12     26.10 o 
   0  18   7       20.62       24.88     27.28 o 
   1  18   7       59.31       82.90     34.20 o 
   2  18   7       25.96       64.05     36.95 o 
   3  18   7      217.25      235.53     71.25 o 
  -9  19   7      174.92      128.52     30.89 o 
  -8  19   7      168.37      174.89     28.07 o 
  -7  19   7       58.46       44.35     24.13 o 
  -6  19   7      221.35      248.18     28.68 o 
  -5  19   7       25.16        0.73     20.26 o 
  -4  19   7       54.82       46.60     21.29 o 
  -3  19   7      255.34      224.65     29.10 o 
  -2  19   7       42.43       31.29     24.01 o 
  -1  19   7       21.20       -1.73     30.46 o 
   0  19   7        3.51       -7.62     32.02 o 
   1  19   7       13.63       14.25     33.56 o 
   2  19   7      364.93      366.91     75.61 o 
  -8  20   7       18.89       14.30     25.87 o 
  -7  20   7       21.64       16.72     23.20 o 
  -6  20   7        0.49       36.62     23.52 o 
  -5  20   7       82.69       50.07     23.99 o 
  -4  20   7      377.50      328.89     33.22 o 
  -3  20   7      115.66      114.66     28.65 o 
  -2  20   7      365.43      342.38     39.02 o 
  -1  20   7      129.32      102.04     37.82 o 
   0  20   7        0.35        5.52     34.32 o 
   1  20   7        0.11        3.51     35.16 o 
  -6  21   7        4.46       -7.32     23.57 o 
  -5  21   7       36.44       18.95     23.45 o 
  -4  21   7       18.91       29.02     24.15 o 
  -3  21   7       71.39       22.06     32.00 o 
  -2  21   7       22.23       14.95     35.56 o 
  -1  21   7       58.30       36.49     34.63 o 
 -15   0   8       10.33        0.23     62.73 o 
 -14   0   8       67.94       42.30     66.48 o 
 -13   0   8      504.15      670.92     68.12 o 
 -12   0   8     1236.33     1352.86     76.84 o 
 -11   0   8      550.18      503.76     47.62 o 
 -10   0   8       35.81       54.68     38.66 o 
  -9   0   8      791.69      788.12     54.91 o 
  -8   0   8      480.70      445.56     42.78 o 
  -7   0   8      102.50       73.05     30.81 o 
  -6   0   8      160.89      144.34     32.15 o 
  -5   0   8       33.37       64.18     26.44 o 
  -4   0   8     2669.57     2761.23    114.39 o 
  -3   0   8       66.43       57.22     39.24 o 
  -2   0   8      334.61      362.02     35.31 o 
  -1   0   8     2691.66     2878.08    116.63 o 
   0   0   8     5845.53     6045.79    352.34 o 
   1   0   8       32.79       46.37     24.01 o 
   2   0   8     5608.71     5981.93    290.80 o 
   3   0   8     6101.15     7068.40    250.82 o 
   4   0   8     1695.81     1843.97    126.89 o 
   5   0   8       70.88      133.42     46.51 o 
   6   0   8      306.14      326.28     57.21 o 
   7   0   8       49.64       70.60     44.57 o 
   8   0   8      272.54      249.61     61.01 o 
 -15   1   8      537.25      779.40     74.00 o 
 -14   1   8      639.24      956.21     77.80 o 
 -13   1   8        1.17      -20.56     22.64 o 
 -12   1   8      210.96      226.14     33.03 o 
 -11   1   8     1109.54     1353.52     89.18 o 
 -10   1   8     1997.78     2126.20     70.29 o 
  -9   1   8     1011.50     1006.50     43.92 o 
  -8   1   8      468.95      472.81     31.14 o 
  -7   1   8      145.68      134.31     23.30 o 
  -6   1   8      261.44      252.57     26.89 o 
  -5   1   8     5122.12     5253.76    137.94 o 
  -4   1   8     4778.53     4574.06    122.14 o 
  -3   1   8     1276.75     1193.14     44.48 o 
  -2   1   8      708.46      743.84     33.42 o 
  -1   1   8        0.48      -15.83     15.83 o 
   0   1   8      542.02      612.04     30.75 o 
   1   1   8       71.25      102.16     20.05 o 
   2   1   8     2335.31     2468.91     81.46 o 
   3   1   8        5.15       -0.29     17.46 o 
   4   1   8       30.91       12.11     28.78 o 
   5   1   8      227.96      233.25     36.76 o 
   6   1   8      346.43      459.67     45.23 o 
   7   1   8      263.01      372.81     43.34 o 
   8   1   8       20.70       42.85     32.99 o 
 -15   2   8      172.64      279.22     58.12 o 
 -14   2   8      101.76      219.03     53.48 o 
 -13   2   8      284.12      349.33     34.38 o 
 -12   2   8      859.43      935.34     44.57 o 
 -11   2   8      611.76      722.65     45.03 o 
 -10   2   8       13.14       36.69     28.44 o 
  -9   2   8       56.28       60.36     21.83 o 
  -8   2   8     1194.47     1273.33     49.21 o 
  -7   2   8     1946.74     1881.25     62.80 o 
  -6   2   8     1742.79     1734.33     57.93 o 
  -5   2   8      241.09      239.86     24.78 o 
  -4   2   8     1289.82     1336.48     48.35 o 
  -3   2   8     4533.13     4433.57    118.25 o 
  -2   2   8     1791.89     1744.97     56.07 o 
  -1   2   8       28.79       33.37     17.33 o 
   0   2   8        0.09       -2.62     15.93 o 
   1   2   8      149.19      172.84     21.84 o 
   2   2   8       27.65       78.72     20.25 o 
   3   2   8       81.33       82.48     20.34 o 
   4   2   8      132.89      103.44     32.28 o 
   5   2   8      602.50      695.31     50.54 o 
   6   2   8      181.20      184.68     37.00 o 
   7   2   8       22.47       -1.45     33.03 o 
   8   2   8      123.03      152.55     39.28 o 
 -15   3   8      103.02      114.72     53.83 o 
 -14   3   8      498.72      681.76     69.13 o 
 -13   3   8      281.48      363.31     35.05 o 
 -12   3   8       12.76       28.30     24.91 o 
 -11   3   8     1056.00     1186.63     49.70 o 
 -10   3   8     2803.98     2839.29     86.37 o 
  -9   3   8      319.07      307.98     29.57 o 
  -8   3   8       81.68      112.53     26.33 o 
  -7   3   8       32.48       14.08     18.27 o 
  -6   3   8        3.36       -1.51     16.66 o 
  -5   3   8     1785.53     1591.84     54.23 o 
  -4   3   8     3871.15     3477.40    121.49 o 
  -3   3   8     1401.29     1287.42     56.65 o 
  -2   3   8       80.39       63.88     18.63 o 
  -1   3   8       61.24       79.31     19.38 o 
   0   3   8      101.08      157.54     21.05 o 
   1   3   8      906.66     1002.20     44.33 o 
   2   3   8      190.57      232.74     28.08 o 
   3   3   8      564.47      581.61     36.60 o 
   4   3   8      654.31      661.86     50.40 o 
   5   3   8      638.28      698.53     60.53 o 
   6   3   8      686.71      814.70     56.63 o 
   7   3   8      123.97      119.58     36.18 o 
 -15   4   8      198.25      394.51     64.72 o 
 -14   4   8      736.17      985.76    114.17 o 
 -13   4   8      405.80      472.00     36.07 o 
 -12   4   8      635.83      722.87     54.10 o 
 -11   4   8       37.23       81.83     30.34 o 
 -10   4   8      380.01      485.56     38.63 o 
  -9   4   8      481.44      525.13     33.17 o 
  -8   4   8      496.92      504.76     31.26 o 
  -7   4   8     5653.12     5742.29    150.57 o 
  -6   4   8      904.45      827.45     38.25 o 
  -5   4   8       43.14       58.07     21.14 o 
  -4   4   8      760.43      688.19     33.47 o 
  -3   4   8     1129.76     1107.47     50.36 o 
  -2   4   8     1417.99     1266.90     45.79 o 
  -1   4   8     2122.54     2172.78     70.49 o 
   0   4   8     1544.71     1571.76     52.47 o 
   1   4   8       11.26       -2.12     18.46 o 
   2   4   8      303.45      350.41     25.42 o 
   3   4   8      516.37      587.33    111.53 o 
   4   4   8       64.74       90.21     35.46 o 
   5   4   8      254.95      237.28     48.92 o 
   6   4   8       15.28       22.13     30.17 o 
   7   4   8       20.40        6.97     29.98 o 
 -15   5   8      456.68      741.75    109.24 o 
 -14   5   8     1209.59     1671.32    150.24 o 
 -13   5   8        0.02       25.23     25.22 o 
 -12   5   8      134.05      145.90     26.34 o 
 -11   5   8       25.83       22.99     24.85 o 
 -10   5   8      170.68      172.87     26.63 o 
  -9   5   8      106.08      109.19     23.83 o 
  -8   5   8      851.36      762.34     40.25 o 
  -7   5   8        0.27        4.36     18.85 o 
  -6   5   8     1298.64     1271.01     47.90 o 
  -5   5   8     1326.03     1216.70     45.80 o 
  -4   5   8      267.54      242.48     23.74 o 
  -3   5   8       15.18       -5.42     15.23 o 
  -2   5   8       99.54      107.41     19.48 o 
  -1   5   8      490.77      544.34     29.54 o 
   0   5   8      129.28      144.77     21.06 o 
   1   5   8     3047.41     3199.57     91.85 o 
   2   5   8      659.34      698.14     34.56 o 
   3   5   8      293.73      236.98     56.41 o 
   4   5   8      400.95      483.89     73.31 o 
   5   5   8      933.04     1189.08     97.89 o 
   6   5   8      163.73      137.39     54.48 o 
   7   5   8      176.44      248.23     41.43 o 
 -15   6   8       84.08      117.22     55.22 o 
 -14   6   8      537.97      788.56     74.41 o 
 -13   6   8        3.56      -21.37     23.31 o 
 -12   6   8      463.41      494.01     35.97 o 
 -11   6   8      177.38      248.41     38.96 o 
 -10   6   8      943.26     1042.41     45.70 o 
  -9   6   8      520.97      428.83     30.97 o 
  -8   6   8      827.24      851.22     39.57 o 
  -7   6   8      225.88      251.68     25.10 o 
  -6   6   8       62.48       63.47     19.15 o 
  -5   6   8        7.87        0.22     16.34 o 
  -4   6   8      497.17      434.73     27.26 o 
  -3   6   8      446.15      409.12     26.71 o 
  -2   6   8     1484.06     1401.30     55.93 o 
  -1   6   8     1321.93     1294.42     52.87 o 
   0   6   8      254.01      277.78     26.18 o 
   1   6   8      170.27      158.23     21.36 o 
   2   6   8      155.61      207.45     30.06 o 
   3   6   8      179.74      171.88     26.66 o 
   4   6   8      489.91      596.45     48.81 o 
   5   6   8      108.66       86.80     32.48 o 
   6   6   8       80.67      121.28     33.20 o 
   7   6   8       29.59       20.01     54.48 o 
 -15   7   8       36.76       26.64     71.16 o 
 -14   7   8      435.02      596.42     95.62 o 
 -13   7   8        2.60       38.69     32.83 o 
 -12   7   8      107.22      145.11     38.62 o 
 -11   7   8      342.05      411.21     32.93 o 
 -10   7   8      326.27      370.54     31.02 o 
  -9   7   8       19.37        8.74     20.68 o 
  -8   7   8       35.76       53.27     21.04 o 
  -7   7   8       43.97       54.45     19.89 o 
  -6   7   8      447.42      461.44     30.05 o 
  -5   7   8      114.78      114.89     21.58 o 
  -4   7   8      740.92      749.59     34.78 o 
  -3   7   8       96.52      125.87     20.99 o 
  -2   7   8       82.34       80.07     19.77 o 
  -1   7   8     3480.19     3362.37    127.96 o 
   0   7   8       44.28       31.85     19.83 o 
   1   7   8       79.43       94.90     24.20 o 
   2   7   8      435.49      469.72     30.26 o 
   3   7   8      130.34      173.45     36.91 o 
   4   7   8      122.71      129.37     41.72 o 
   5   7   8     1016.03     1308.66    104.89 o 
   6   7   8      251.63      242.73     39.62 o 
   7   7   8      155.99      130.76     37.74 o 
 -14   8   8       15.51       -0.65     41.28 o 
 -13   8   8      125.62      187.72     47.15 o 
 -12   8   8      284.22      438.59     39.45 o 
 -11   8   8      619.76      698.00     44.90 o 
 -10   8   8       28.84        9.03     23.02 o 
  -9   8   8      528.34      560.24     44.64 o 
  -8   8   8     4724.40     4667.88    184.12 o 
  -7   8   8      822.87      817.08     49.60 o 
  -6   8   8      965.32      791.91     37.50 o 
  -5   8   8       22.14       13.49     18.96 o 
  -4   8   8       66.93       55.00     18.92 o 
  -3   8   8        5.15       -0.03     18.04 o 
  -2   8   8     1395.53     1275.51     52.05 o 
  -1   8   8      870.00      832.98     42.29 o 
   0   8   8      117.76      120.32     20.55 o 
   1   8   8       37.72       47.74     18.04 o 
   2   8   8        3.66       18.03     18.15 o 
   3   8   8       20.13        6.59     22.70 o 
   4   8   8       98.74      112.49     42.92 o 
   5   8   8        5.37        5.90     29.32 o 
   6   8   8        4.59        7.73     37.90 o 
   7   8   8      176.66      214.72     41.03 o 
 -14   9   8        7.56        9.79     42.44 o 
 -13   9   8        8.24       -1.82     38.76 o 
 -12   9   8      221.33      319.74     40.02 o 
 -11   9   8       68.89      125.41     30.76 o 
 -10   9   8      154.40      121.32     29.40 o 
  -9   9   8      141.56      192.68     30.02 o 
  -8   9   8      390.32      385.74     56.00 o 
  -7   9   8      219.59      243.52     39.68 o 
  -6   9   8       59.54       28.00     19.45 o 
  -5   9   8     1057.27     1101.53     54.54 o 
  -4   9   8      635.56      572.99     31.42 o 
  -3   9   8       18.17       14.94     21.04 o 
  -2   9   8       10.66       15.18     17.99 o 
  -1   9   8      416.79      395.91     30.90 o 
   0   9   8      977.31      986.13     79.27 o 
   1   9   8      684.11      635.68     32.59 o 
   2   9   8      157.65      151.21     22.38 o 
   3   9   8       33.95       64.51     30.72 o 
   4   9   8      276.23      359.43     42.36 o 
   5   9   8       68.29       53.44     31.96 o 
   6   9   8       52.98       14.23     33.68 o 
 -14  10   8       33.91       21.34     46.27 o 
 -13  10   8      169.76      237.78     51.66 o 
 -12  10   8        1.84       26.20     29.29 o 
 -11  10   8       35.88       53.24     28.31 o 
 -10  10   8      226.25      221.40     36.21 o 
  -9  10   8      543.90      599.01     42.00 o 
  -8  10   8     1350.61     1213.66     83.47 o 
  -7  10   8     1050.52      919.97     78.02 o 
  -6  10   8      575.71      458.96     34.69 o 
  -5  10   8      142.85      160.53     27.11 o 
  -4  10   8      167.44      147.17     26.05 o 
  -3  10   8     2983.00     2516.04    152.17 o 
  -2  10   8      128.77      124.15     24.72 o 
  -1  10   8     2264.20     2064.36    109.55 o 
   0  10   8      465.85      465.31     28.62 o 
   1  10   8        8.83       -3.94     18.48 o 
   2  10   8      282.56      267.83     26.68 o 
   3  10   8      392.30      438.44     77.64 o 
   4  10   8        0.71      -10.44     28.42 o 
   5  10   8       12.77       40.48     33.33 o 
   6  10   8        7.84       21.58     33.00 o 
 -13  11   8      120.36      255.43     55.73 o 
 -12  11   8       70.87      126.20     33.32 o 
 -11  11   8      372.29      399.19     37.74 o 
 -10  11   8       25.29       18.18     24.89 o 
  -9  11   8      119.13      155.59     29.24 o 
  -8  11   8      135.36      150.65     27.30 o 
  -7  11   8       12.01        7.52     28.69 o 
  -6  11   8       37.26       41.53     22.24 o 
  -5  11   8      442.26      406.03     69.31 o 
  -4  11   8        8.06       -7.44     19.07 o 
  -3  11   8       37.00       33.78     20.94 o 
  -2  11   8     2660.60     2245.50    115.36 o 
  -1  11   8       13.82        1.38     21.52 o 
   0  11   8     1051.48      990.77     78.75 o 
   1  11   8       26.50       23.63     20.09 o 
   2  11   8       26.67       77.35     21.68 o 
   3  11   8      599.31      696.99     85.06 o 
   4  11   8       69.48       55.26     32.15 o 
   5  11   8       28.22       20.19     39.05 o 
   6  11   8      300.24      239.24     78.78 o 
 -13  12   8       50.09       87.25     49.09 o 
 -12  12   8        1.84       -7.78     28.85 o 
 -11  12   8      538.21      600.14     45.60 o 
 -10  12   8       13.22       43.14     26.39 o 
  -9  12   8      157.26      215.97     32.27 o 
  -8  12   8        0.56       -6.68     22.71 o 
  -7  12   8      210.63      167.34     28.38 o 
  -6  12   8       44.38       26.94     21.83 o 
  -5  12   8      106.40       80.53     24.68 o 
  -4  12   8      681.79      577.66     57.99 o 
  -3  12   8      376.52      372.93     33.01 o 
  -2  12   8      558.31      517.48     36.50 o 
  -1  12   8      305.90      302.46     35.42 o 
   0  12   8      267.02      282.49     31.64 o 
   1  12   8     1077.32     1144.78     55.46 o 
   2  12   8      470.84      531.34     39.77 o 
   3  12   8      230.55      301.95     45.93 o 
   4  12   8       65.02       85.61     54.81 o 
   5  12   8       15.12       13.53     52.12 o 
 -13  13   8       43.59      143.21     51.55 o 
 -12  13   8       35.72       91.19     32.88 o 
 -11  13   8      921.84     1065.91     88.45 o 
 -10  13   8      355.89      406.30     79.99 o 
  -9  13   8      271.15      294.55     36.94 o 
  -8  13   8      252.28      265.08     46.98 o 
  -7  13   8       12.19       17.31     21.92 o 
  -6  13   8      275.29      294.39     38.59 o 
  -5  13   8        6.64        0.48     22.05 o 
  -4  13   8      272.31      251.72     32.32 o 
  -3  13   8     1534.11     1423.81    109.27 o 
  -2  13   8        1.14       19.26     22.34 o 
  -1  13   8      137.33      117.34     27.78 o 
   0  13   8      574.31      623.59     40.03 o 
   1  13   8       30.75       69.46     27.05 o 
   2  13   8       16.44       11.76     25.88 o 
   3  13   8        7.69       23.69     52.95 o 
   4  13   8       95.31      129.16     57.12 o 
   5  13   8        0.27      -49.11     50.03 o 
 -12  14   8       60.03       48.35     33.12 o 
 -11  14   8        8.06       47.82     30.96 o 
 -10  14   8      464.50      497.63     49.01 o 
  -9  14   8       51.64       46.20     26.66 o 
  -8  14   8      225.35      262.97     61.21 o 
  -7  14   8       18.34       55.63     24.89 o 
  -6  14   8        7.42       29.12     25.14 o 
  -5  14   8      629.78      518.02     38.69 o 
  -4  14   8      378.34      408.11     50.17 o 
  -3  14   8       52.45       41.81     23.69 o 
  -2  14   8      314.66      249.68     32.24 o 
  -1  14   8       90.91      101.68     27.24 o 
   0  14   8      105.68      106.47     29.11 o 
   1  14   8       18.40       44.12     26.33 o 
   2  14   8      662.02      826.80    117.95 o 
   3  14   8      314.57      314.15     47.70 o 
   4  14   8       76.72      127.91     61.24 o 
 -11  15   8       71.79       84.30     34.22 o 
 -10  15   8      202.82      178.26     33.78 o 
  -9  15   8      200.69      188.40     40.50 o 
  -8  15   8       55.90       37.89     26.04 o 
  -7  15   8       23.01       23.39     24.14 o 
  -6  15   8       95.07       93.58     28.07 o 
  -5  15   8      204.24      212.89     32.68 o 
  -4  15   8      709.30      712.01     44.56 o 
  -3  15   8       21.24       25.58     23.93 o 
  -2  15   8        3.70      -23.16     23.16 o 
  -1  15   8        3.16       -0.61     24.33 o 
   0  15   8      131.80      139.76     36.16 o 
   1  15   8       73.14       89.03     28.50 o 
   2  15   8        0.05       -8.34     46.93 o 
   3  15   8        2.64       20.49     37.32 o 
   4  15   8       65.04       80.66     59.95 o 
 -11  16   8      116.17      163.51     36.65 o 
 -10  16   8      102.29      142.31     35.17 o 
  -9  16   8       22.04       44.65     29.19 o 
  -8  16   8      175.69      164.01     31.48 o 
  -7  16   8       61.77       80.22     28.08 o 
  -6  16   8      129.44       59.19     27.68 o 
  -5  16   8        4.99      -29.27     51.37 o 
  -4  16   8        0.66       -8.84     23.90 o 
  -3  16   8        3.27      -16.39     23.62 o 
  -2  16   8      860.19      792.17     95.13 o 
  -1  16   8      265.62      244.72     34.67 o 
   0  16   8        0.31       14.40     26.69 o 
   1  16   8        1.71      -15.10     27.09 o 
   2  16   8      412.64      289.87     65.69 o 
   3  16   8      252.90      329.26     52.07 o 
 -10  17   8      104.48       74.98     31.28 o 
  -9  17   8       42.32       80.49     30.32 o 
  -8  17   8      104.17       39.78     27.46 o 
  -7  17   8        0.33      -22.44     22.44 o 
  -6  17   8      136.66       90.31     30.17 o 
  -5  17   8      372.54      334.99     38.25 o 
  -4  17   8      452.12      337.14     78.19 o 
  -3  17   8        0.97       20.73     27.13 o 
  -2  17   8      548.53      474.27     39.69 o 
  -1  17   8      762.63      789.19     66.29 o 
   0  17   8        0.10       23.42     27.68 o 
   1  17   8       92.53      120.46     33.63 o 
   2  17   8        9.97        3.29     51.42 o 
  -9  18   8      694.25      667.31     76.13 o 
  -8  18   8       31.87       -1.21     27.12 o 
  -7  18   8      169.53      174.52     34.83 o 
  -6  18   8        8.40       -2.92     24.96 o 
  -5  18   8        8.45        2.11     25.45 o 
  -4  18   8      176.94      115.56     30.44 o 
  -3  18   8       47.39       50.23     30.24 o 
  -2  18   8       34.86       24.14     29.13 o 
  -1  18   8       21.23       28.28     29.19 o 
   0  18   8       99.36      146.18     58.30 o 
   1  18   8      260.29      269.62     47.52 o 
  -8  19   8        1.99      -24.88     28.45 o 
  -7  19   8       16.97      -10.49     27.34 o 
  -6  19   8      213.58      154.43     33.24 o 
  -5  19   8      266.26      188.80     34.98 o 
  -4  19   8      275.44      235.44     48.29 o 
  -3  19   8      359.97      338.58     41.29 o 
  -2  19   8       30.86       52.57     34.40 o 
  -1  19   8        3.02        0.31     32.99 o 
   0  19   8       79.61      148.45     40.61 o 
  -6  20   8      145.72      153.81     36.71 o 
  -5  20   8      322.65      177.02     40.81 o 
  -4  20   8        1.55       35.44     31.08 o 
  -3  20   8      337.33      252.81     69.17 o 
  -2  20   8       10.91      -31.11     34.12 o 
 -15   1   9        0.89       66.95     60.31 o 
 -14   1   9       13.51       58.71     34.96 o 
 -13   1   9       23.83       57.01     27.15 o 
 -12   1   9      193.36      194.92     50.95 o 
 -11   1   9        2.55        2.72     23.82 o 
 -10   1   9        2.23       23.94     23.97 o 
  -9   1   9      592.07      582.21     37.08 o 
  -8   1   9      128.67      138.01     25.71 o 
  -7   1   9       46.92       30.55     21.42 o 
  -6   1   9     1222.17     1183.59     48.33 o 
  -5   1   9       21.19       20.60     20.17 o 
  -4   1   9       12.84        3.96     17.92 o 
  -3   1   9      862.12      833.54     38.20 o 
  -2   1   9       15.85       22.82     17.36 o 
  -1   1   9       34.87       18.31     18.38 o 
   0   1   9       30.82       20.40     18.83 o 
   1   1   9        0.31       25.22     20.82 o 
   2   1   9        0.18        4.64     19.26 o 
   3   1   9       41.11       45.79     33.82 o 
   4   1   9      125.13      106.06     35.53 o 
   5   1   9        5.60        2.97     32.49 o 
   6   1   9        6.35      -30.92     32.76 o 
 -15   2   9       13.90       67.70     58.93 o 
 -14   2   9      422.76      595.96    107.91 o 
 -13   2   9        0.20       29.82     32.79 o 
 -12   2   9       10.68        0.52     25.14 o 
 -11   2   9        8.25       18.67     25.30 o 
 -10   2   9      193.90      242.60     31.35 o 
  -9   2   9      614.36      560.69     36.46 o 
  -8   2   9     1552.01     1480.31     56.35 o 
  -7   2   9      429.04      375.69     30.36 o 
  -6   2   9      623.29      578.53     34.48 o 
  -5   2   9     1415.27     1391.25     52.39 o 
  -4   2   9     1421.02     1389.88     51.72 o 
  -3   2   9       26.22        5.39     18.25 o 
  -2   2   9        8.50       -1.94     17.26 o 
  -1   2   9      582.11      591.93     32.95 o 
   0   2   9      221.14      263.35     27.14 o 
   1   2   9      116.59      138.33     28.75 o 
   2   2   9       22.15       22.16     21.13 o 
   3   2   9       12.51       70.70     58.42 o 
   4   2   9        0.42      -18.38     31.48 o 
   5   2   9       98.35       90.70     35.16 o 
   6   2   9        1.30       -2.90     32.62 o 
 -15   3   9        7.24      109.77     61.33 o 
 -14   3   9        8.72       -3.60     42.08 o 
 -13   3   9       71.23      112.93     37.67 o 
 -12   3   9      181.41      222.73     37.82 o 
 -11   3   9        6.83       32.38     25.50 o 
 -10   3   9      166.22      200.59     29.58 o 
  -9   3   9      325.05      326.28     32.98 o 
  -8   3   9       90.42      105.43     24.86 o 
  -7   3   9       18.74       -7.56     20.09 o 
  -6   3   9      354.81      334.38     29.18 o 
  -5   3   9      372.50      442.37     30.66 o 
  -4   3   9     1691.13     1507.28     53.99 o 
  -3   3   9        0.72       -5.60     18.20 o 
  -2   3   9     1368.94     1322.85     73.91 o 
  -1   3   9     2054.42     1978.67     64.32 o 
   0   3   9      117.12       95.30     26.24 o 
   1   3   9       19.43       33.43     21.57 o 
   2   3   9       79.97       97.05     23.68 o 
   3   3   9      329.28      317.29     95.50 o 
   4   3   9       16.28      -14.01     31.22 o 
   5   3   9       47.68       19.81     46.56 o 
   6   3   9        8.35      -14.23     36.11 o 
 -15   4   9       25.04      146.53     81.56 o 
 -14   4   9       27.76       59.38     49.77 o 
 -13   4   9       30.33       75.78     30.22 o 
 -12   4   9        7.74       26.37     25.61 o 
 -11   4   9      346.90      397.01     35.63 o 
 -10   4   9      467.01      519.71     36.05 o 
  -9   4   9       35.37       19.37     22.49 o 
  -8   4   9     1283.37     1132.44     54.93 o 
  -7   4   9      268.88      210.78     27.02 o 
  -6   4   9      155.73      131.87     23.50 o 
  -5   4   9        1.26      -11.89     18.12 o 
  -4   4   9       45.89       52.17     20.14 o 
  -3   4   9      703.65      655.54     38.08 o 
  -2   4   9       34.36       63.05     21.29 o 
  -1   4   9      297.41      315.48     27.29 o 
   0   4   9      344.36      345.37     29.88 o 
   1   4   9        2.02       -3.34     19.78 o 
   2   4   9        0.25       10.60     20.64 o 
   3   4   9      116.29      109.46     99.63 o 
   4   4   9       72.17       89.05     35.96 o 
   5   4   9       13.19      -29.50     29.50 o 
   6   4   9        0.02      -31.55     31.55 o 
 -14   5   9       18.98       60.44     38.51 o 
 -13   5   9       22.47       94.34     28.38 o 
 -12   5   9        2.27       26.28     26.34 o 
 -11   5   9      183.84      213.95     30.46 o 
 -10   5   9      206.58      246.74     31.41 o 
  -9   5   9        4.58      -17.20     21.15 o 
  -8   5   9      101.19      103.89     30.22 o 
  -7   5   9      892.87      781.95     44.58 o 
  -6   5   9       28.21       29.90     20.07 o 
  -5   5   9       62.51       30.08     19.75 o 
  -4   5   9       86.72       83.16     22.21 o 
  -3   5   9      552.20      543.62     31.95 o 
  -2   5   9     1819.01     1597.51     55.52 o 
  -1   5   9     1361.53     1246.27     79.68 o 
   0   5   9       29.81       14.58     21.62 o 
   1   5   9      462.64      496.12     31.13 o 
   2   5   9      194.56      217.48     28.54 o 
   3   5   9      183.39      127.59     95.78 o 
   4   5   9        5.44       15.79     31.65 o 
   5   5   9        1.24      -17.96     31.57 o 
   6   5   9        0.24      -41.90     41.90 o 
 -14   6   9        2.72       56.10     39.22 o 
 -13   6   9      154.46      171.27     57.02 o 
 -12   6   9      127.62      178.93     36.66 o 
 -11   6   9        0.12        4.01     21.99 o 
 -10   6   9      256.58      249.84     38.43 o 
  -9   6   9      550.44      499.02     35.39 o 
  -8   6   9     1135.38     1030.04     46.21 o 
  -7   6   9      132.34       76.63     22.51 o 
  -6   6   9       69.34       43.17     20.88 o 
  -5   6   9       35.37       30.09     19.71 o 
  -4   6   9       86.03       78.16     20.73 o 
  -3   6   9      538.03      597.70     33.26 o 
  -2   6   9        5.57       -7.37     18.79 o 
  -1   6   9      392.40      366.50     28.65 o 
   0   6   9       34.98       51.54     22.80 o 
   1   6   9       14.38       49.69     20.34 o 
   2   6   9      109.30       99.97     25.50 o 
   3   6   9      118.85      152.52     52.33 o 
   4   6   9        0.56       -2.96     32.27 o 
   5   6   9       57.37       29.10     33.66 o 
   6   6   9        4.75        5.02     34.68 o 
 -14   7   9       20.15      112.06     73.87 o 
 -13   7   9       20.37       53.44     36.19 o 
 -12   7   9       86.91      142.04     48.70 o 
 -11   7   9       68.87       50.17     25.36 o 
 -10   7   9        7.78        6.70     23.61 o 
  -9   7   9      174.73      135.49     35.66 o 
  -8   7   9       34.03       34.60     22.16 o 
  -7   7   9      450.78      511.71     33.51 o 
  -6   7   9        7.35      -18.64     18.64 o 
  -5   7   9      152.27      108.64     23.36 o 
  -4   7   9       19.38       24.56     19.01 o 
  -3   7   9     1210.70     1253.43     70.90 o 
  -2   7   9        0.01        1.87     18.86 o 
  -1   7   9       30.67       10.62     19.59 o 
   0   7   9      157.94      137.21     30.33 o 
   1   7   9      306.69      285.67     26.54 o 
   2   7   9       44.93       22.81     25.92 o 
   3   7   9       51.80       45.55     27.20 o 
   4   7   9        5.71       19.15     31.66 o 
   5   7   9       15.93       32.30     34.87 o 
 -14   8   9      439.99      501.15    176.92 o 
 -13   8   9        3.52       48.75     30.88 o 
 -12   8   9        9.13      -25.36     27.50 o 
 -11   8   9       42.47       56.16     28.23 o 
 -10   8   9       82.39       76.20     46.14 o 
  -9   8   9      792.03      878.25     88.74 o 
  -8   8   9      579.97      559.05     35.72 o 
  -7   8   9      293.97      247.13     36.56 o 
  -6   8   9       22.00       20.85     27.49 o 
  -5   8   9      824.90      764.39     38.20 o 
  -4   8   9      657.43      541.18     32.87 o 
  -3   8   9        6.07        4.22     18.26 o 
  -2   8   9      743.55      632.52     34.39 o 
  -1   8   9      252.87      228.15     49.34 o 
   0   8   9        6.83       32.66     19.09 o 
   1   8   9       60.64       59.64     20.86 o 
   2   8   9        0.16        4.75     25.68 o 
   3   8   9        7.86       12.17     25.90 o 
   4   8   9      223.29      228.03     72.94 o 
   5   8   9       58.49       59.76     35.64 o 
 -13   9   9      203.00      195.41     37.98 o 
 -12   9   9      180.20      240.44     39.57 o 
 -11   9   9      346.57      340.14     50.57 o 
 -10   9   9       97.35      125.08     35.05 o 
  -9   9   9       53.87       94.36     27.79 o 
  -8   9   9       15.90       21.76     25.01 o 
  -7   9   9     1066.70     1085.35     78.13 o 
  -6   9   9      122.22       72.64     32.89 o 
  -5   9   9       60.08       18.64     35.82 o 
  -4   9   9      230.63      181.27     25.76 o 
  -3   9   9      174.87      153.80     24.37 o 
  -2   9   9      137.68      154.61     25.24 o 
  -1   9   9      231.11      192.86     24.80 o 
   0   9   9      577.59      535.34     59.82 o 
   1   9   9       21.99        7.19     25.83 o 
   2   9   9        1.55        5.87     25.15 o 
   3   9   9       12.81        0.22     25.25 o 
   4   9   9       30.95       24.05     34.56 o 
   5   9   9       91.53       98.85     38.48 o 
 -13  10   9       58.61       64.93     33.86 o 
 -12  10   9       25.03       47.33     31.41 o 
 -11  10   9      128.21       96.84     32.71 o 
 -10  10   9       62.11       76.49     29.35 o 
  -9  10   9      235.63      220.88     37.32 o 
  -8  10   9        0.41       -4.13     23.15 o 
  -7  10   9      147.88       94.19     27.81 o 
  -6  10   9       82.01       50.02     24.49 o 
  -5  10   9       55.76       46.01     23.36 o 
  -4  10   9     1481.82     1283.49    114.56 o 
  -3  10   9        0.32        2.59     21.54 o 
  -2  10   9        0.29      -19.97     19.97 o 
  -1  10   9      405.23      360.14     36.34 o 
   0  10   9       76.24      102.94     23.64 o 
   1  10   9       65.72       48.32     21.43 o 
   2  10   9      955.13      973.82     90.80 o 
   3  10   9      215.95      152.55     54.00 o 
   4  10   9      206.10      189.18     52.54 o 
 -13  11   9        0.00       29.41     31.53 o 
 -12  11   9        0.76       -3.65     30.28 o 
 -11  11   9        5.96       35.80     29.58 o 
 -10  11   9       60.16       61.30     30.38 o 
  -9  11   9      139.31      113.38     29.72 o 
  -8  11   9      577.49      518.00     49.66 o 
  -7  11   9      140.58      134.85     49.38 o 
  -6  11   9      298.27      194.26     30.71 o 
  -5  11   9       16.87       -2.16     22.03 o 
  -4  11   9        6.05       23.96     22.57 o 
  -3  11   9       69.99       80.53     24.88 o 
  -2  11   9       92.33       50.62     24.08 o 
  -1  11   9      585.87      508.08     67.31 o 
   0  11   9        3.04       12.90     23.79 o 
   1  11   9       61.24       65.19     28.25 o 
   2  11   9       15.76       45.17     43.50 o 
   3  11   9       61.52      129.61     42.71 o 
   4  11   9      182.45      125.01     65.92 o 
 -12  12   9       68.12      133.81     38.10 o 
 -11  12   9        0.00       31.56     30.52 o 
 -10  12   9      250.97      199.90     38.21 o 
  -9  12   9       16.49       36.16     30.30 o 
  -8  12   9      365.96      332.33     52.73 o 
  -7  12   9      438.74      446.61     43.19 o 
  -6  12   9       35.74       40.15     24.52 o 
  -5  12   9        7.99      -12.86     22.86 o 
  -4  12   9       33.33       21.15     22.57 o 
  -3  12   9       13.64       27.52     23.48 o 
  -2  12   9      117.93      109.02     28.34 o 
  -1  12   9      266.81      255.74     33.66 o 
   0  12   9        1.03       20.74     24.43 o 
   1  12   9       53.99       83.59     28.19 o 
   2  12   9        5.02        6.30     47.81 o 
   3  12   9      138.13      143.39     77.62 o 
   4  12   9       17.66       57.03     57.68 o 
 -12  13   9        0.61       56.35     39.39 o 
 -11  13   9       50.57      103.43     35.10 o 
 -10  13   9       18.97       28.64     31.47 o 
  -9  13   9        7.51        6.36     27.51 o 
  -8  13   9      441.19      386.93     52.70 o 
  -7  13   9       66.81       24.79     25.48 o 
  -6  13   9        4.27      -11.35     23.84 o 
  -5  13   9      791.51      602.94     42.10 o 
  -4  13   9      338.38      262.01     34.81 o 
  -3  13   9      212.26      175.37     32.39 o 
  -2  13   9       13.97        8.04     24.50 o 
  -1  13   9        0.09        9.85     24.51 o 
   0  13   9       30.45       43.83     28.02 o 
   1  13   9        6.94      -12.33     27.57 o 
   2  13   9      341.13      235.44     55.82 o 
   3  13   9       12.16       35.44     38.64 o 
 -11  14   9        7.00       32.58     35.55 o 
 -10  14   9      213.02      243.82     39.34 o 
  -9  14   9        1.49        1.06     26.78 o 
  -8  14   9        3.78        6.03     25.93 o 
  -7  14   9      241.53      245.10     34.74 o 
  -6  14   9      239.04      226.64     34.51 o 
  -5  14   9       34.78       19.40     24.52 o 
  -4  14   9       11.98        6.03     24.15 o 
  -3  14   9      476.67      413.45     38.44 o 
  -2  14   9        0.60      -15.41     27.25 o 
  -1  14   9       22.69       22.19     27.11 o 
   0  14   9        2.15      -30.33     39.97 o 
   1  14   9       70.06       71.71     29.91 o 
   2  14   9       76.33      138.19     55.31 o 
 -10  15   9       89.15       72.06     39.22 o 
  -9  15   9       33.82       63.94     31.59 o 
  -8  15   9      278.75      274.31     37.38 o 
  -7  15   9        7.49        3.56     26.62 o 
  -6  15   9        0.67      -10.57     24.88 o 
  -5  15   9       78.84       64.98     27.81 o 
  -4  15   9      793.97      625.69     79.92 o 
  -3  15   9      427.62      387.12     62.90 o 
  -2  15   9      207.69      199.98     34.60 o 
  -1  15   9      110.14       87.99     31.56 o 
   0  15   9       62.65       86.16     30.24 o 
   1  15   9        6.35       20.18     30.80 o 
   2  15   9        0.24       28.82     50.08 o 
 -10  16   9      150.88      194.44     60.36 o 
  -9  16   9      643.06      595.87     77.61 o 
  -8  16   9      168.11      130.57     61.97 o 
  -7  16   9        5.11       21.73     28.21 o 
  -6  16   9        3.41       -8.66     28.93 o 
  -5  16   9       33.13      -12.77     26.11 o 
  -4  16   9      121.85      118.32     31.79 o 
  -3  16   9       43.87       31.62     29.05 o 
  -2  16   9        4.35      -13.35     27.90 o 
  -1  16   9      228.62      233.63     59.23 o 
   0  16   9      137.42      139.08     41.21 o 
   1  16   9      183.23      239.48     89.37 o 
  -8  17   9      174.62      135.08     35.52 o 
  -7  17   9        8.02       29.39     30.66 o 
  -6  17   9       58.77       32.55     34.48 o 
  -5  17   9       47.98       16.60     29.12 o 
  -4  17   9      160.13      147.72     33.72 o 
  -3  17   9       22.30      -29.35     32.13 o 
  -2  17   9       33.66       38.32     30.40 o 
  -1  17   9        0.01       -5.86     28.98 o 
   0  17   9        4.32       21.05     31.29 o 
  -7  18   9       25.30       -3.83     28.09 o 
  -6  18   9        0.84        2.35     42.05 o 
  -5  18   9        1.20       21.66     28.51 o 
  -4  18   9        3.59       21.43     30.03 o 
  -3  18   9      282.28      199.25     36.76 o 
  -2  18   9       31.52        8.03     31.95 o 
 -14   0  10      800.47      951.90    109.26 o 
 -13   0  10      560.40      611.34    102.55 o 
 -12   0  10       55.21      111.44     57.91 o 
 -11   0  10       43.36      -37.56     37.56 o 
 -10   0  10        3.07      -24.15     33.69 o 
  -9   0  10      297.09      310.71     48.59 o 
  -8   0  10       29.43       42.68     34.50 o 
  -7   0  10      948.20      918.75     87.16 o 
  -6   0  10     1481.09     1534.45     83.67 o 
  -5   0  10     2584.33     2402.72    190.15 o 
  -4   0  10     1601.81     1501.95     80.54 o 
  -3   0  10       60.99       69.59     32.12 o 
  -2   0  10     2384.15     2368.94    187.76 o 
  -1   0  10       36.95       20.48     28.91 o 
   0   0  10      444.36      555.70     49.27 o 
   1   0  10     1786.40     2082.42    128.60 o 
   2   0  10      194.61      308.49     73.15 o 
   3   0  10        4.70       -6.30     52.77 o 
   4   0  10       29.67       87.00     58.00 o 
 -14   1  10        3.36       42.40     32.74 o 
 -13   1  10       26.57       13.41     29.23 o 
 -12   1  10     1148.50     1206.25     96.70 o 
 -11   1  10      287.56      304.72     53.07 o 
 -10   1  10       48.10       30.08     26.46 o 
  -9   1  10       10.43       12.41     24.13 o 
  -8   1  10       29.46       47.57     24.12 o 
  -7   1  10      485.97      490.69     35.08 o 
  -6   1  10     3328.47     2990.70     92.04 o 
  -5   1  10      210.70      173.57     32.49 o 
  -4   1  10       49.28       32.15     22.64 o 
  -3   1  10      290.99      343.37     30.24 o 
  -2   1  10      268.62      297.88     36.92 o 
  -1   1  10        7.94       17.67     21.16 o 
   0   1  10      427.66      482.86     32.79 o 
   1   1  10      218.62      312.37     37.95 o 
   2   1  10        6.13        9.86     56.70 o 
   3   1  10       12.50       28.95     37.11 o 
   4   1  10      317.02      240.38     47.42 o 
 -14   2  10      577.04      718.60    105.89 o 
 -13   2  10       91.63       81.02     41.41 o 
 -12   2  10        0.61       13.44     28.16 o 
 -11   2  10      180.03      216.68     33.49 o 
 -10   2  10      359.72      446.81     37.33 o 
  -9   2  10      307.17      292.34     33.99 o 
  -8   2  10       94.18       90.63     27.18 o 
  -7   2  10        0.06      -10.25     21.48 o 
  -6   2  10       50.78       41.59     23.85 o 
  -5   2  10      331.17      313.48     31.24 o 
  -4   2  10      105.65       96.41     24.16 o 
  -3   2  10      174.90      187.06     26.42 o 
  -2   2  10     1234.58     1174.56     48.95 o 
  -1   2  10      514.16      498.11     33.86 o 
   0   2  10       77.15       89.53     24.13 o 
   1   2  10      517.02      574.73     39.01 o 
   2   2  10     1011.04     1224.03    139.72 o 
   3   2  10      594.40      853.48    117.09 o 
   4   2  10       24.79       10.11     36.06 o 
 -14   3  10       24.42       54.26     33.58 o 
 -13   3  10      104.01      175.24     41.02 o 
 -12   3  10      591.84      589.17     46.21 o 
 -11   3  10      459.17      481.25     39.11 o 
 -10   3  10      272.42      312.87     35.99 o 
  -9   3  10       24.85       34.71     24.75 o 
  -8   3  10      536.57      517.34     36.36 o 
  -7   3  10      405.06      459.85     34.79 o 
  -6   3  10      476.45      451.32     33.67 o 
  -5   3  10     1194.34     1051.28     47.22 o 
  -4   3  10      665.55      614.24     36.58 o 
  -3   3  10      133.32      189.58     27.52 o 
  -2   3  10      522.73      526.60     34.53 o 
  -1   3  10     1313.26     1420.94     54.38 o 
   0   3  10        2.50        6.19     21.54 o 
   1   3  10      304.38      299.59     30.50 o 
   2   3  10       95.31      137.07     32.68 o 
   3   3  10      468.99      528.26     83.16 o 
   4   3  10      250.53      258.59     47.60 o 
 -14   4  10      497.33      608.06     78.04 o 
 -13   4  10        1.96       19.05     31.42 o 
 -12   4  10       75.06      113.07     32.37 o 
 -11   4  10      153.05      163.60     32.46 o 
 -10   4  10       48.57       19.31     26.38 o 
  -9   4  10      219.54      217.38     30.88 o 
  -8   4  10     3327.77     3040.99    146.86 o 
  -7   4  10        7.79      -12.08     22.03 o 
  -6   4  10       50.97       45.50     23.33 o 
  -5   4  10     2029.09     1869.74     65.40 o 
  -4   4  10      944.73      816.06     40.98 o 
  -3   4  10      585.06      633.53     36.78 o 
  -2   4  10        7.67       15.05     22.14 o 
  -1   4  10      100.34      126.89     26.40 o 
   0   4  10       19.11       10.35     24.04 o 
   1   4  10      160.65      189.49     27.62 o 
   2   4  10      214.72      188.31     78.32 o 
   3   4  10      101.10       68.63     71.32 o 
   4   4  10       14.48      -12.07     36.18 o 
 -14   5  10        0.29      -36.56     68.43 o 
 -13   5  10      269.25      390.55     72.44 o 
 -12   5  10      213.31      194.40     43.68 o 
 -11   5  10      469.52      488.75     39.95 o 
 -10   5  10       16.30        3.18     26.83 o 
  -9   5  10      155.22      151.75     28.66 o 
  -8   5  10      763.06      685.34     40.25 o 
  -7   5  10     1654.90     1447.17     63.95 o 
  -6   5  10       62.47       34.79     23.05 o 
  -5   5  10        3.54      -15.81     20.95 o 
  -4   5  10       24.15       54.46     22.16 o 
  -3   5  10       53.19       39.83     21.28 o 
  -2   5  10        0.10        4.90     21.42 o 
  -1   5  10      953.65      994.64     58.21 o 
   0   5  10      275.85      295.30     34.94 o 
   1   5  10      253.09      255.66     29.24 o 
   2   5  10       45.86       49.80     29.58 o 
   3   5  10       65.46       47.27     80.66 o 
   4   5  10       24.22        5.45     36.21 o 
 -13   6  10      137.33      133.94     36.25 o 
 -12   6  10       64.18       62.75     29.98 o 
 -11   6  10        8.49      -25.38     25.38 o 
 -10   6  10       12.75        5.06     24.12 o 
  -9   6  10      216.65      206.33     38.41 o 
  -8   6  10      388.51      299.57     38.46 o 
  -7   6  10       43.59       -2.85     24.59 o 
  -6   6  10       11.51       -2.97     20.27 o 
  -5   6  10      306.03      267.73     42.29 o 
  -4   6  10      215.03      191.18     26.60 o 
  -3   6  10      354.83      290.66     30.07 o 
  -2   6  10      156.26      165.52     25.42 o 
  -1   6  10        3.23        8.47     21.55 o 
   0   6  10      251.95      226.52     33.61 o 
   1   6  10      129.50      145.88     27.48 o 
   2   6  10      275.11      177.56     36.64 o 
   3   6  10      619.47      930.02    104.75 o 
   4   6  10        2.50      -16.76     39.47 o 
 -13   7  10        5.47       64.51     45.65 o 
 -12   7  10        8.79       28.19     29.69 o 
 -11   7  10      260.86      233.89     38.80 o 
 -10   7  10      226.38      254.76     38.01 o 
  -9   7  10       37.25        2.21     22.43 o 
  -8   7  10     1058.12     1004.41     48.14 o 
  -7   7  10       79.97       60.29     25.20 o 
  -6   7  10        1.57       -6.36     21.27 o 
  -5   7  10     1188.83     1009.45     53.83 o 
  -4   7  10     1018.47      888.20     44.44 o 
  -3   7  10        1.29      -19.45     19.45 o 
  -2   7  10     2085.21     1829.44     91.25 o 
  -1   7  10     1073.20     1086.53     76.40 o 
   0   7  10      212.86      241.07     28.79 o 
   1   7  10       26.58       -1.49     21.59 o 
   2   7  10        9.11       -8.65     44.87 o 
   3   7  10       12.89       37.45     37.23 o 
   4   7  10      101.13       74.59     39.38 o 
 -13   8  10      197.90      206.22     51.84 o 
 -12   8  10       42.10       50.94     30.53 o 
 -11   8  10       51.79       24.73     29.91 o 
 -10   8  10      158.01      185.51     34.90 o 
  -9   8  10     1061.87      952.84     53.94 o 
  -8   8  10      171.79      149.90     31.34 o 
  -7   8  10      643.09      563.89     42.03 o 
  -6   8  10       24.56       23.46     22.51 o 
  -5   8  10        2.16       -2.60     20.72 o 
  -4   8  10       51.27       49.90     22.98 o 
  -3   8  10       16.05        6.51     21.11 o 
  -2   8  10       51.37       29.66     22.46 o 
  -1   8  10        4.50       44.59     23.32 o 
   0   8  10        0.71        2.09     20.34 o 
   1   8  10       56.38       64.12     23.89 o 
   2   8  10      745.56      790.02     76.35 o 
   3   8  10      205.17      187.61    111.35 o 
 -13   9  10       69.16      318.33    191.01 o 
 -12   9  10      124.86      130.41     37.43 o 
 -11   9  10      327.50      305.30     83.12 o 
 -10   9  10      965.09      893.81     61.92 o 
  -9   9  10       21.21       23.64     28.08 o 
  -8   9  10      406.82      330.29     41.89 o 
  -7   9  10       26.25        7.41     24.28 o 
  -6   9  10      307.89      263.26     34.85 o 
  -5   9  10       29.87       25.06     25.53 o 
  -4   9  10       15.67       -6.23     22.70 o 
  -3   9  10       16.39       14.11     30.35 o 
  -2   9  10      671.12      649.55     54.37 o 
  -1   9  10      287.61      281.26     63.83 o 
   0   9  10       77.11       87.83     29.52 o 
   1   9  10      114.79      101.10     35.49 o 
   2   9  10       10.65       29.33     42.41 o 
   3   9  10        0.76      -25.96     80.73 o 
 -12  10  10       11.97       43.89     34.50 o 
 -11  10  10       17.57       42.80     31.96 o 
 -10  10  10      372.65      346.11     65.46 o 
  -9  10  10      250.19      244.22     45.92 o 
  -8  10  10      593.82      551.97     54.76 o 
  -7  10  10      365.27      260.50     42.23 o 
  -6  10  10       93.28       63.13     26.97 o 
  -5  10  10        0.11      -23.08     23.08 o 
  -4  10  10      664.38      614.10    135.60 o 
  -3  10  10      474.33      434.63     36.75 o 
  -2  10  10       22.16       -0.50     38.63 o 
  -1  10  10        0.17       -0.23     23.86 o 
   0  10  10       29.79       59.70     37.36 o 
   1  10  10      354.01      496.33     79.17 o 
   2  10  10      290.73      182.66     39.79 o 
   3  10  10       51.31       88.56     39.87 o 
 -12  11  10        6.30       21.96     33.87 o 
 -11  11  10      549.02      598.19     75.49 o 
 -10  11  10      154.22      209.86     65.34 o 
  -9  11  10      376.30      385.83     54.46 o 
  -8  11  10      508.90      549.90     44.19 o 
  -7  11  10       63.09       77.28     29.82 o 
  -6  11  10        4.65       -4.02     23.29 o 
  -5  11  10       48.71       40.33     25.47 o 
  -4  11  10       95.29       55.05     27.32 o 
  -3  11  10        0.36       -2.57     23.86 o 
  -2  11  10       75.00       49.31     27.27 o 
  -1  11  10      689.92      673.38     47.23 o 
   0  11  10      459.05      503.21     61.06 o 
   1  11  10      185.33      203.25     46.94 o 
   2  11  10       30.84       48.04     49.85 o 
 -11  12  10       15.91        1.07     33.16 o 
 -10  12  10      614.28      755.15     68.16 o 
  -9  12  10      113.58      108.96     49.71 o 
  -8  12  10      334.83      315.85     77.73 o 
  -7  12  10       31.64       29.45     31.15 o 
  -6  12  10      347.83      304.53     44.01 o 
  -5  12  10       31.54       35.09     26.77 o 
  -4  12  10      614.70      667.76     82.74 o 
  -3  12  10       21.63        8.28     25.25 o 
  -2  12  10        1.50      -17.69     26.62 o 
  -1  12  10      116.48      123.11     31.02 o 
   0  12  10       10.01       51.97     31.16 o 
   1  12  10      318.50      321.99     92.59 o 
 -10  13  10        1.96       -1.24     32.95 o 
  -9  13  10       46.56       22.33     29.14 o 
  -8  13  10       36.57       28.82     28.35 o 
  -7  13  10        1.67       -1.86     26.24 o 
  -6  13  10      224.46      173.93     34.64 o 
  -5  13  10     1314.43     1229.68    126.74 o 
  -4  13  10      297.64      226.24     35.36 o 
  -3  13  10      242.18      171.90     33.46 o 
  -2  13  10      521.80      487.32     41.75 o 
  -1  13  10      306.22      345.55     38.75 o 
   0  13  10      186.16      238.14     37.19 o 
   1  13  10       33.33       48.24     46.79 o 
 -10  14  10       30.66       26.73     35.00 o 
  -9  14  10      213.09      290.69     41.93 o 
  -8  14  10      618.45      527.08    123.71 o 
  -7  14  10      907.15      728.87     95.04 o 
  -6  14  10      259.37      237.63     37.26 o 
  -5  14  10      115.72       63.93     31.43 o 
  -4  14  10      241.46      160.38     34.91 o 
  -3  14  10       38.11       29.91     29.07 o 
  -2  14  10       27.79        8.03     29.22 o 
  -1  14  10        7.67       -6.47     28.50 o 
   0  14  10      101.44      143.75     38.17 o 
  -9  15  10       87.66       82.22     38.38 o 
  -8  15  10      234.61      192.83     53.51 o 
  -7  15  10       11.64       14.24     31.37 o 
  -6  15  10        1.75      -14.41     27.58 o 
  -5  15  10       21.34       14.00     29.53 o 
  -4  15  10       93.49      101.70     32.43 o 
  -3  15  10      348.35      319.14     82.90 o 
  -2  15  10        6.05       14.10     30.83 o 
  -1  15  10      132.95      132.95     37.79 o 
  -7  16  10       72.06       67.96     34.82 o 
  -6  16  10      242.78      201.80     38.22 o 
  -5  16  10      204.98      162.14     42.92 o 
  -4  16  10      196.60      154.69     36.40 o 
  -3  16  10      825.02      711.64    103.31 o 
 -13   1  11       30.35       40.21     33.40 o 
 -12   1  11       16.64       -1.48     30.64 o 
 -11   1  11       99.22       87.79     32.48 o 
 -10   1  11       38.30       23.73     27.91 o 
  -9   1  11        2.76       -0.80     26.05 o 
  -8   1  11        1.43        5.11     24.78 o 
  -7   1  11       23.54       20.75     25.24 o 
  -6   1  11      569.07      448.26     35.93 o 
  -5   1  11       29.78       51.00     24.78 o 
  -4   1  11      118.15      122.60     27.08 o 
  -3   1  11      360.83      365.53     34.35 o 
  -2   1  11        0.21       19.96     24.16 o 
  -1   1  11       59.47       71.42     26.55 o 
   0   1  11      239.11      248.24     33.05 o 
   1   1  11       79.44      191.04     42.35 o 
   2   1  11      219.66      279.56     55.94 o 
 -13   2  11       10.15        6.43     32.31 o 
 -12   2  11      248.80      259.52     38.59 o 
 -11   2  11      335.91      347.94     40.40 o 
 -10   2  11        0.72      -16.53     26.82 o 
  -9   2  11        3.37       -2.96     26.65 o 
  -8   2  11       78.93       71.67     27.44 o 
  -7   2  11       22.48      -11.09     22.97 o 
  -6   2  11      541.31      501.69     37.04 o 
  -5   2  11       37.93       31.66     23.18 o 
  -4   2  11        0.77      -21.60     29.82 o 
  -3   2  11      200.16      217.31     31.17 o 
  -2   2  11      189.94      221.38     32.03 o 
  -1   2  11        6.17       12.22     24.95 o 
   0   2  11       83.98       89.46     29.03 o 
   1   2  11        8.14       13.78     57.70 o 
   2   2  11       58.84      124.55     49.66 o 
 -13   3  11      157.14      113.89     37.76 o 
 -12   3  11       78.46      102.24     35.40 o 
 -11   3  11       43.46       46.24     31.04 o 
 -10   3  11      197.50      205.37     34.17 o 
  -9   3  11       17.95       -3.46     27.80 o 
  -8   3  11        6.27        0.06     27.39 o 
  -7   3  11       52.83        3.73     25.87 o 
  -6   3  11      358.64      337.33     35.82 o 
  -5   3  11       76.34       52.84     25.53 o 
  -4   3  11      328.72      330.84     33.79 o 
  -3   3  11      230.19      268.97     32.54 o 
  -2   3  11        0.02       11.67     24.63 o 
  -1   3  11      100.88      103.15     27.82 o 
   0   3  11       11.74       -4.25     27.48 o 
   1   3  11       93.41       73.78     38.00 o 
   2   3  11        3.89       22.10     45.18 o 
 -13   4  11       97.93      113.82     37.90 o 
 -12   4  11       64.99       41.44     32.81 o 
 -11   4  11        5.20      -12.77     29.02 o 
 -10   4  11       40.12       20.98     30.48 o 
  -9   4  11        0.10       -8.44     25.31 o 
  -8   4  11      349.97      309.63     36.54 o 
  -7   4  11       36.73       15.19     26.11 o 
  -6   4  11       54.31       19.44     25.75 o 
  -5   4  11       93.88       70.34     26.53 o 
  -4   4  11        3.22       -6.02     23.50 o 
  -3   4  11      414.02      458.21     35.89 o 
  -2   4  11       14.83        5.30     24.40 o 
  -1   4  11      418.42      389.66     54.14 o 
   0   4  11       37.87       23.95     28.82 o 
   1   4  11        9.27       32.61     36.05 o 
   2   4  11       22.25       20.37     44.56 o 
 -13   5  11       26.31       63.76     35.74 o 
 -12   5  11       15.60      -29.46     30.29 o 
 -11   5  11      431.75      443.85     48.83 o 
 -10   5  11      261.20      257.45     37.03 o 
  -9   5  11      134.28       86.97     29.49 o 
  -8   5  11       14.40      -11.89     25.07 o 
  -7   5  11      163.86      186.68     32.52 o 
  -6   5  11        0.17      -10.94     24.17 o 
  -5   5  11        0.39       19.00     23.30 o 
  -4   5  11       42.36       47.94     24.63 o 
  -3   5  11        0.74       10.89     27.72 o 
  -2   5  11      164.49      147.60     29.54 o 
  -1   5  11       25.07       41.94     28.60 o 
   0   5  11      302.23      236.99     31.44 o 
   1   5  11        2.95       -4.98     31.97 o 
   2   5  11       10.76       14.04     45.59 o 
 -12   6  11        0.00      -32.84     32.84 o 
 -11   6  11        5.10      -11.76     29.96 o 
 -10   6  11      313.73      315.43     38.24 o 
  -9   6  11      119.50      120.69     32.56 o 
  -8   6  11       18.56        3.40     25.36 o 
  -7   6  11      510.64      404.23     35.17 o 
  -6   6  11        1.26      -22.46     22.46 o 
  -5   6  11       40.37       57.76     24.22 o 
  -4   6  11       24.56       50.11     30.22 o 
  -3   6  11      142.85      188.94     30.47 o 
  -2   6  11      315.13      240.59     38.24 o 
  -1   6  11      369.86      393.63     71.38 o 
   0   6  11        1.95       14.90     25.31 o 
   1   6  11      149.04      180.47     35.49 o 
   2   6  11        0.10      -27.85     39.97 o 
 -12   7  11        9.82      -18.67     34.67 o 
 -11   7  11      286.26      274.12     48.93 o 
 -10   7  11        9.08       12.74     38.50 o 
  -9   7  11        0.32       22.82     28.45 o 
  -8   7  11       74.91       76.98     30.16 o 
  -7   7  11      249.35      203.70     34.96 o 
  -6   7  11       44.77       41.32     25.95 o 
  -5   7  11       76.55       40.36     25.04 o 
  -4   7  11       81.14       91.22     40.88 o 
  -3   7  11        3.02       -2.04     24.56 o 
  -2   7  11       43.66       22.55     24.61 o 
  -1   7  11       47.87       65.47     28.89 o 
   0   7  11        0.24      -17.00     24.89 o 
   1   7  11      140.12      149.83     49.67 o 
 -12   8  11       37.22       -9.22     35.09 o 
 -11   8  11        3.74      -30.26     30.26 o 
 -10   8  11       24.17       -9.76     29.22 o 
  -9   8  11      176.48      129.82     33.75 o 
  -8   8  11        0.17       -4.77     26.14 o 
  -7   8  11      366.28      278.55     38.40 o 
  -6   8  11      138.66       72.18     29.14 o 
  -5   8  11       87.27       70.71     30.22 o 
  -4   8  11       20.53       15.55     25.93 o 
  -3   8  11      121.58      114.83     30.24 o 
  -2   8  11       41.86       50.01     27.54 o 
  -1   8  11      102.74      110.39     27.85 o 
   0   8  11        2.76      -20.42     23.53 o 
   1   8  11        2.17      -18.80     43.91 o 
 -11   9  11       14.34      -11.48     31.90 o 
 -10   9  11      396.17      313.47     61.09 o 
  -9   9  11       31.96       20.18     29.27 o 
  -8   9  11        2.18        6.87     27.69 o 
  -7   9  11      176.34      111.46     43.53 o 
  -6   9  11      157.37      104.68     32.76 o 
  -5   9  11       34.97       11.24     26.11 o 
  -4   9  11       72.41       91.52     28.07 o 
  -3   9  11        1.14      -25.71     25.71 o 
  -2   9  11        5.52        0.66     25.52 o 
  -1   9  11       30.47       26.96     27.41 o 
   0   9  11       13.74       37.84     25.57 o 
   1   9  11       61.11       18.45     50.39 o 
 -11  10  11        8.36       12.72     35.01 o 
 -10  10  11      336.79      350.64     44.91 o 
  -9  10  11       20.65       49.48     30.21 o 
  -8  10  11        9.12       -0.62     28.00 o 
  -7  10  11       77.53       64.78     32.13 o 
  -6  10  11      125.32       85.29     31.14 o 
  -5  10  11        1.13      -21.97     25.35 o 
  -4  10  11        0.02      -24.02     24.89 o 
  -3  10  11       85.28       35.12     26.02 o 
  -2  10  11        0.75      -11.77     25.39 o 
  -1  10  11       41.73       62.90     31.17 o 
   0  10  11        0.62       31.66     32.25 o 
 -10  11  11      146.29      116.69     38.11 o 
  -9  11  11        6.09       -8.03     31.74 o 
  -8  11  11      118.09       46.71     42.25 o 
  -7  11  11        8.40      -11.38     29.84 o 
  -6  11  11        7.68       -5.54     28.96 o 
  -5  11  11      120.77      101.12     31.80 o 
  -4  11  11        8.80      -13.70     25.51 o 
  -3  11  11        0.11        1.19     26.14 o 
  -2  11  11        2.47      -29.87     29.87 o 
  -1  11  11       67.44       67.49     32.75 o 
  -9  12  11       35.77       15.33     32.25 o 
  -8  12  11        4.31       -1.07     30.23 o 
  -7  12  11      118.67      122.97     33.49 o 
  -6  12  11       55.96        3.50     29.51 o 
  -5  12  11      200.41      177.68     35.07 o 
  -4  12  11      249.82      166.92     35.03 o 
  -3  12  11       16.27       -7.27     28.54 o 
  -2  12  11        0.54      -16.62     30.58 o 
  -1  12  11        0.29       17.83     37.61 o 
  -8  13  11      129.18       77.61     35.06 o 
  -7  13  11        4.54      -18.13     30.41 o 
  -6  13  11       43.97       40.13     31.85 o 
  -5  13  11      113.31       64.26     33.05 o 
  -4  13  11       61.03       -1.72     30.35 o 
  -3  13  11       18.11      -10.02     31.46 o 
  -6  14  11       33.70        4.56     36.29 o 
  -5  14  11      108.20       73.51     36.34 o 
 -11   0  12      131.74      114.73     49.46 o 
 -10   0  12        1.30       -0.05     50.31 o 
  -9   0  12      747.78      674.94     89.34 o 
  -8   0  12       61.93      -24.41     38.30 o 
  -7   0  12      328.02      277.53     53.12 o 
  -6   0  12        5.26      -15.64     36.92 o 
  -5   0  12      564.39      550.87     56.46 o 
  -4   0  12       91.29       92.96     41.45 o 
  -3   0  12      391.39      415.55     52.90 o 
  -2   0  12      427.67      572.26    116.95 o 
  -1   0  12      172.43      187.62     47.43 o 
   0   0  12      567.20      718.26     82.37 o 
 -11   1  12        0.44        9.38     31.30 o 
 -10   1  12       13.51       37.42     31.39 o 
  -9   1  12      954.77      889.80     50.24 o 
  -8   1  12      606.63      470.82     44.17 o 
  -7   1  12        4.08      -26.02     26.02 o 
  -6   1  12       11.98       16.31     26.96 o 
  -5   1  12      226.81      249.18     34.66 o 
  -4   1  12       16.95       67.79     29.47 o 
  -3   1  12       28.92       35.39     27.30 o 
  -2   1  12      248.81      227.65     35.00 o 
  -1   1  12      865.80      968.58     50.62 o 
   0   1  12       14.36       14.58     35.75 o 
 -11   2  12       31.49        1.55     32.15 o 
 -10   2  12       14.57       16.73     30.07 o 
  -9   2  12        1.13      -14.41     28.25 o 
  -8   2  12       84.65       52.71     29.33 o 
  -7   2  12       10.45      -22.21     25.84 o 
  -6   2  12       59.60       70.29     29.12 o 
  -5   2  12      301.92      301.82     36.47 o 
  -4   2  12      254.73      320.33     37.31 o 
  -3   2  12      108.85      126.97     37.25 o 
  -2   2  12       78.70       86.00     30.99 o 
  -1   2  12      147.12      193.88     33.39 o 
   0   2  12        6.34       19.15     33.40 o 
 -11   3  12       42.97       28.70     34.67 o 
 -10   3  12       24.61       23.71     31.32 o 
  -9   3  12       86.54       75.62     32.94 o 
  -8   3  12      181.79      157.45     33.25 o 
  -7   3  12       60.92       22.17     27.16 o 
  -6   3  12       25.75       48.36     31.76 o 
  -5   3  12      105.24      105.87     29.75 o 
  -4   3  12        0.05       16.50     30.94 o 
  -3   3  12       33.08       57.78     30.02 o 
  -2   3  12        4.58       20.89     28.08 o 
  -1   3  12       94.95       86.05     33.40 o 
   0   3  12       15.89       -1.59     28.48 o 
 -11   4  12      255.23      241.91     40.32 o 
 -10   4  12        2.76       -1.39     30.06 o 
  -9   4  12       33.99       36.60     32.18 o 
  -8   4  12      206.49      194.65     35.56 o 
  -7   4  12      391.94      364.28     38.90 o 
  -6   4  12      770.75      716.38     44.63 o 
  -5   4  12       20.83       -1.63     27.27 o 
  -4   4  12       53.46       75.81     28.54 o 
  -3   4  12      146.00      145.29     31.69 o 
  -2   4  12       16.00       13.57     28.17 o 
  -1   4  12        3.76       21.46     32.62 o 
 -11   5  12       70.39       28.59     33.66 o 
 -10   5  12        2.96      -30.24     30.24 o 
  -9   5  12       86.53       46.05     32.17 o 
  -8   5  12        0.43      -27.86     27.86 o 
  -7   5  12      107.55      116.93     32.71 o 
  -6   5  12        1.05        7.12     32.89 o 
  -5   5  12       46.17       16.69     27.31 o 
  -4   5  12        2.07       34.46     31.04 o 
  -3   5  12      201.87      203.38     34.87 o 
  -2   5  12      422.24      334.29     53.13 o 
  -1   5  12       87.02      119.29     40.40 o 
 -10   6  12      419.48      333.10     46.89 o 
  -9   6  12      114.64       57.60     33.69 o 
  -8   6  12        9.62        9.46     28.11 o 
  -7   6  12      402.51      318.40     38.21 o 
  -6   6  12      550.07      454.54     39.53 o 
  -5   6  12      571.69      653.64     56.02 o 
  -4   6  12      306.80      337.38     38.09 o 
  -3   6  12      197.62      157.10     33.47 o 
  -2   6  12      546.33      505.58     93.25 o 
  -1   6  12      112.02      132.64     32.15 o 
 -10   7  12       11.83        7.59     34.45 o 
  -9   7  12      545.23      498.55     48.10 o 
  -8   7  12       82.91       37.25     33.33 o 
  -7   7  12      425.07      385.05     44.76 o 
  -6   7  12      107.31      112.86     35.41 o 
  -5   7  12       25.86       34.83     29.62 o 
  -4   7  12      136.17      159.68     33.70 o 
  -3   7  12       90.04       66.54     30.50 o 
  -2   7  12       63.80       40.68     33.03 o 
  -9   8  12        9.84      -15.08     31.50 o 
  -8   8  12       25.66       14.74     32.77 o 
  -7   8  12        1.52      -30.12     30.12 o 
  -6   8  12       18.53      -10.15     30.09 o 
  -5   8  12       96.00       62.55     32.04 o 
  -4   8  12       91.96      113.36     35.22 o 
  -3   8  12      295.27      254.69     53.63 o 
  -2   8  12       11.32      -30.70     30.70 o 
  -9   9  12       29.03       59.67     39.49 o 
  -8   9  12      125.82       92.69     36.77 o 
  -7   9  12      247.99      208.00     40.38 o 
  -6   9  12       15.30      -18.66     29.64 o 
  -5   9  12      120.66       90.86     33.81 o 
  -4   9  12      177.11      127.63     36.81 o 
  -3   9  12       97.04      101.69     36.20 o 
  -7  10  12        2.23       -6.48     32.20 o 
  -6  10  12      525.83      457.22    115.41 o 
  -5  10  12      860.45      713.57     95.33 o 
  -4  10  12      296.88      245.16     40.64 o 
  -8   1  13       75.80       67.77     34.42 o 
  -7   1  13       13.16       -9.90     30.27 o 
  -6   1  13       26.64       54.37     32.28 o 
  -5   1  13       12.60       51.96     32.06 o 
  -4   1  13        6.36       16.49     32.95 o 
  -8   2  13        4.38        8.03     38.83 o 
  -7   2  13        2.77        6.84     31.72 o 
  -6   2  13        0.26       34.00     31.02 o 
  -5   2  13       25.15       32.61     32.36 o 
  -7   3  13      173.98      154.03     37.19 o 
  -6   3  13      135.26      141.87     42.36 o 
  -5   3  13      313.98      349.95     42.69 o 
  -6   4  13      115.33      149.15     51.53 o 
                                                 
